# Supplementary material for: Luteolin induces apoptosis in Philadelphia chromosome-positive acute lymphoblastic leukemia cell by regulating the PI3K/AKT signaling pathway
Source: Front Pharmacol. 2025 Nov 10;16:1676034. doi: 10.3389/fphar.2025.1676034 (PMC12641114; doi:10.3389/fphar.2025.1676034)
Supplement: Supplementary file 1 [file DataSheet1.zip]

Archive with 5 entries (4 files):
- Supplementary Material/
- Supplementary Material/Supplementary Figure S1.docx
- Supplementary Material/Supplementary Table S1.docx
- Supplementary Material/Supplementary Table S2.xlsx
- Supplementary Material/Supplementary Table S3.xlsx
