# Supplementary material for: Luteolin induces apoptosis in Philadelphia chromosome-positive acute lymphoblastic leukemia cell by regulating the PI3K/AKT signaling pathway
Source: Front Pharmacol. 2025 Nov 10;16:1676034. doi: 10.3389/fphar.2025.1676034 (PMC12641114; doi:10.3389/fphar.2025.1676034)
Supplement: Supplementary file 1 [file DataSheet1.zip › Supplementary Material/Supplementary Table S2.xlsx]

## Sheet: 木犀草素靶点（汇总去重）568
Luteolin targets (summarized and deduplicated) 568
TCMSP	PTGS1
	PTGS2
	HSP90AB1
	PRSS1
	PNRC2
	PRKACA
	DPP4
	PIK3CG
	RELA
	EGF
	AKT1
	VEGFC
	CCND3
	BAK1
	CDKN1C
	CASP9
	MMP2
	MMP9
	MAP3K7
	IL10
	RBL1
	CDK2
	TNF
	JUN
	IL36A
	CASP3
	TP53
	NFKBIE
	XDH
	TOP1
	MDM2
	APP
	MMP1
	PCNA
	ERBB2
	PPARG
	HMOX1
	CASP7
	ICAM2
	MCL1
	NAIP
	IL2
	CCNB1
	IFNG
	IL4
	TOP2A
	GSTP1
	XIAP
	SLC2A2
	INSR
	CD40LG
	PTGES2
	NUF2
	ADCY2
SwissTargetPrediction	NOX4
	AKR1B1
	CDK5R1 CDK5
	MAOA
	FLT3
	CA2
	CCNB3
	CDK1
	CCNB2
	ALOX5
	ADORA1
	CA7
	GLO1
	SYK
	GSK3B
	PARP1
	TTR
	CA12
	CA4
	MMP12
	CD38
	CYP1B1
	ABCG2
	AKR1B10
	TNKS2
	TNKS
	ARG1
	PTPRS
	ABCC1
	HSD17B1
	ACHE
	CDK6
	ABCB1
	HSD17B2
	CYP19A1
	ESR2
	ADORA2A
	CSNK2A1
	ALOX15
	ALOX12
	ESR1
	CFTR
	AMY1A
	GRK6
	CA1
	CA9
	TERT
	TYR
	AHR
	ESRRA
	GPR35
	AVPR2
	IGF1R
	EGFR
	F2
	PIM1
	AURKB
	DRD4
	MPO
	PIK3R1
	DAPK1
	PYGL
	SRC
	PTK2
	KDR
	MMP13
	MMP3
	CA3
	PLK1
	CA6
	PKN1
	CA14
	MET
	NEK2
	CXCR1
	CAMK2B
	ALK
	NEK6
	PLA2G1B
	CA5A
	BACE1
	AXL
	NUAK1
	AKR1C2
	AKR1C1
	AKR1C3
	AKR1C4
	CA13
	AKR1A1
	PFKFB3
	PLG
	KDM4E
	AR
	ABCC2
	ABCC4
	ACE
	ACTA2
	AGER
	ASNS
	ATF6
	ATG5
	ATP7B
	BAX
CTD	BCL2
	BCL2L1
	BECN1
	BID
	BIRC2
	CASP1
	CASP8
	CAT
	CCL17
	CCL2
	CCL3
	CCL5
	CCN5
	CCNA2
	CCND1
	CD40
	CD74
	CDH1
	CDH2
	CDH5
	CDKN1A
	CDKN1B
	CDKN2C
	CES1
	CHUK
	CLDN1
	CSF2
	CTNNB1
	CXCL10
	CXCL12
	CXCL8
	CXCL9
	CYP17A1
	CYP1A1
	CYP1A2
	CYP2C19
	CYP2C9
	CYP2E1
	CYP3A4
	CYP3A5
	DDIT3
	DERL3
	DHRS11
	DNAJB9
	DRAM1
	EGR1
	EIF2S1
	ERN1
	F11R
	FAS
	FASN
	FBP1
	FGF2
	FOS
	FOSB
	FOXO3
	GADD45B
	GCLC
	GCLM
	GFAP
	GPT
	GPX1
	GSDMD
	GSR
	GSTA1
	GSTT2
	H2AX
	HBEGF
	HIF1A
	HMGB1
	HSD17B7
	HSPA5
	ICAM1
	IFNB1
	IL12B
	IL13
	IL17A
	IL1B
	IL27
	IL3
	IL31
	IL31RA
	IL33
	IL5
	IL6
	INS1
	IRF3
	JAK1
	JUNB
	JUND
	KEAP1
	LEF1
	LRRK2
	LSS
	MAP1LC3B
	MAPK1
	MAPK10
	MAPK3
	MAPK8
	MAPK9
	MMP7
	MYD88
	MYLK
	NFAT5
	NFE2
	NFE2L2
	NFKB1
	NFKBIA
	NFKBIB
	NLRP1A
	NLRP3
	NOS2
	NOS3
	NQO1
	NR1D1
	NSDHL
	OCLN
	P2RX4
	PDGFB
	PKM
	POU5F1
	PRKAA1
	PRKCA
	PRKN
	PSCA
	PTEN
	PYCARD
	RAD54L
	RIPK1
	SELE
	SELP
	SESN2
	SFN
	SLC16A1
	SLC22A2
	SLC22A6
	SLC22A8
	SLC2A1
	SLC2A3
	SLC2A4
	SLC5A1
	SLCO1B1
	SLCO1B3
	SNAI1
	SNAI2
	SOD1
	SOD2
	SOX2
	SREBF1
	STAR
	STAT3
	TBK1
	TCF7
	TGFB1
	TGFBI
	TICAM1
	TJP1
	TLR4
	TM7SF2
	TNFAIP3
	TNFRSF10B
	TNFRSF1A
	TNFSF10
	TP53I3
	TP63
	TP73
	TRP53
	TSLP
	TXN1
	TXNRD1
	UGT1A1
	UGT1A3
	UGT1A9
	VAV3
	VCAM1
	VEGFA
	VIM
	VWF
	WNT3
	XBP1
	XRCC6
	HCK
	BCHE
	FAP
	PGR
	PNP
	CTSD
	CBR1
	MAOB
	CFB
	CSNK1G2
	CHEK1
	BCAT2
	AMY1B
	AMY1C
	ANG
	LCN2
	PAH
	LTA4H
	DHFR
	ADAM17
	BMP7
	HSPA8
	HSP90AA1
	HSD11B1
	MTAP
	PPARD
	SORD
	PDE4D
	PDPK1
	MIF
	PDE4B
	MAPK14
	SHBG
	FGFR1
	KIF11
	AHCY
	NR3C2
	HDAC8
	ALDH2
	EPHX2
	HK1
	ABO
	AMD1
	ADH1C
	DCK
	CCNT1
	FNTA
	ESRRG
	PLAU
	YARS1
	IMPDH2
	SULT2A1
	ISG20
	REN
	F7
	ADH5
	HEXB
	DHODH
PharmMapper	PDE5A
	REG1A
	FHIT
	RHOA
	KIT
	ITK
	PTPN1
	NQO2
	AMY2A
	ARHGAP1
	CTSF
	TNK2
	PCK1
	UMPS
	TPI1
	JAK2
	ELANE
	NMNAT1
	ARSA
	PDE3B
	F10
	ERBB4
	APRT
	LCK
	BST1
	RHEB
	GSTT2B
	RAC2
	RXRA
	RAB11A
	CDA
	TYMS
	NR1H2
	MMP8
	CTSK
	SHMT1
	UCK2
	B3GAT1
	KYAT1
	CDK5R1
	LGALS2
	LYZ
	ACP3
	ALDOA
	RNASE3
	JAK3
	SSE1
	RAB5A
	IMPA1
	MTHFD1
	TGFBR1
	CTSS
	PAK6
	ALB
	SERPINA1
	TGM3
	ADK
	RARA
	GPI
	NR1I2
	FKBP1A
	SULT1E1
	TEK
	CLK1
	NR1H4
	ZAP70
	MAPKAPK2
	DTYMK
	THRB
	CD1A
	HINT1
	FABP6
	PAPSS1
	SULT2B1
	TPH1
	CHIT1
	ARG2
	THRA
	HAGH
	IGF1
	GNPDA1
	PLA2G2A
	TK1
	AKT2
	PRKCQ
	SDS
	EPHA2
	SRM
	MAN1B1
	LGALS3
	HRAS
	GSTA3
	BIRC7
	IMPDH1
	PDK2
	MME
	NMNAT3
	FABP3
	ATIC
	PPCDC
	GSTM2
	CDC42
	SETD7
	HMGCR
	HPRT1
	ABL1
	PPARA
	KAT2B
	FECH
	NR3C1
	OTC
	LDHB
	CBS
	EIF4E
	VDR
	GLTP
	GP1BA
	CDK7
	ARL5A
	ACAT1
	BHMT
	GMPR
	NT5M
	GSTO1
	RAN
	CD209
	RBP4
	OAT
	TPSB2
	F11
	CMA1
	HADH
	STAT1
	CTSG
	GART
	PKLR
	DPEP1
	PCMT1
	MMP16
	DDX39B
	TAP1
	ITPKA
	MAP2K1
	DCPS
	TGFB2
	GALE
	FDPS
	PNMT
	TRDMT1
	GSTM1
	PPP1CC
	FKBP1B
	RAF1
	MAPK12
	NDST1
	CTSB
	RNASE2
	ARF4
	HNMT
	RAB9A
	Arl5b
	WARS1
	NNT
	FGG
	PMS2
	RFK
	FOLH1
	CLEC4M
	ERI1
	DUT
	APAF1
	FKBP3

## Sheet: TCMSP去重(54）
TCMSP data (deduplicated)
		uiprot id
Prostaglandin G/H synthase 1	PTGS1	P23219
Prostaglandin G/H synthase 2	PTGS2	P35354
Heat shock protein HSP 90	HSP90AB1	P08238
Trypsin-1	PRSS1	P07477
Nuclear receptor coactivator 2	PNRC2	Q9NPJ4
mRNA of PKA Catalytic Subunit C-alpha	PRKACA	P17612
Dipeptidyl peptidase IV	DPP4	P27487
Phosphatidylinositol-4,5-bisphosphate 3-kinase catalytic subunit, gamma isoform	PIK3CG	P48736
Transcription factor p65	RELA	Q04206
Epidermal growth factor receptor	EGF	P01133
RAC-alpha serine/threonine-protein kinase	AKT1	P31749
Vascular endothelial growth factor A	VEGFC	P49767
G1/S-specific cyclin-D1	CCND3	P30281
Bcl-2-like protein 1	BAK1	Q16611
Cyclin-dependent kinase inhibitor 1	CDKN1C	P49918
Caspase-9	CASP9	P55211
72 kDa type IV collagenase	MMP2	P08253
Matrix metalloproteinase-9	MMP9	P14780
Mitogen-activated protein kinase 1	MAP3K7	O43318
Interleukin-10	IL10	P22301
Retinoblastoma-associated protein	RBL1	P28749
Cell division protein kinase 4	CDK2	P24941
Tumor necrosis factor	TNF	P01375
Transcription factor AP-1	JUN	P05412
Interleukin-6	IL36A	Q9UHA7
Caspase-3	CASP3	P42574
Cellular tumor antigen p53	TP53	P04637
NF-kappa-B inhibitor alpha	NFKBIE	O00221
Xanthine dehydrogenase/oxidase	XDH	P47989
DNA topoisomerase 1	TOP1	P11387
E3 ubiquitin-protein ligase Mdm2	MDM2	Q00987
Amyloid beta A4 protein	APP	P05067
Interstitial collagenase	MMP1	P03956
Proliferating cell nuclear antigen	PCNA	P12004
Receptor tyrosine-protein kinase erbB-2	ERBB2	P04626
Peroxisome proliferator-activated receptor gamma	PPARG	P37231
Heme oxygenase 1	HMOX1	P09601
Caspase-7	CASP7	P55210
Intercellular adhesion molecule 1	ICAM2	P13598
Induced myeloid leukemia cell differentiation protein Mcl-1	MCL1	Q07820
Baculoviral IAP repeat-containing protein 5	NAIP	Q13075
Interleukin-2	IL2	P60568
G2/mitotic-specific cyclin-B1	CCNB1	P14635
Interferon gamma	IFNG	P01579
Interleukin-4	IL4	P05112
DNA topoisomerase 2-alpha	TOP2A	P11388
Glutathione S-transferase P	GSTP1	P09211
Baculoviral IAP repeat-containing protein 4	XIAP	P98170
Solute carrier family 2, facilitated glucose transporter member 4	SLC2A2	P11168
Insulin receptor	INSR	P06213
CD40 ligand	CD40LG	P29965
Prostaglandin E synthase	PTGES2	Q9H7Z7
Kinetochore protein Nuf2	NUF2	Q9BZD4
Adenylate cyclase type 2	ADCY2	Q08462

## Sheet: SwissTargetPrediction100
SwissTargetPrediction data(deduplicated)
Name	Mol ID	Molecule name	Target	Common name
LUT	MOL000006	luteolin	NADPH oxidase 4	NOX4
LUT	MOL000006	luteolin	Aldose reductase	AKR1B1
LUT	MOL000006	luteolin	Cyclin-dependent kinase 5/CDK5 activator 1	CDK5R1 CDK5
LUT	MOL000006	luteolin	Xanthine dehydrogenase	XDH
LUT	MOL000006	luteolin	Monoamine oxidase A	MAOA
LUT	MOL000006	luteolin	Tyrosine-protein kinase receptor FLT3	FLT3
LUT	MOL000006	luteolin	Carbonic anhydrase II	CA2
LUT	MOL000006	luteolin	Cyclin-dependent kinase 1/cyclin B	CCNB3 CDK1 CCNB1 CCNB2
LUT	MOL000006	luteolin	Arachidonate 5-lipoxygenase	ALOX5
LUT	MOL000006	luteolin	Adenosine A1 receptor (by homology)	ADORA1
LUT	MOL000006	luteolin	Carbonic anhydrase VII	CA7
LUT	MOL000006	luteolin	Glyoxalase I	GLO1
LUT	MOL000006	luteolin	Beta amyloid A4 protein	APP
LUT	MOL000006	luteolin	Tyrosine-protein kinase SYK	SYK
LUT	MOL000006	luteolin	Glycogen synthase kinase-3 beta	GSK3B
LUT	MOL000006	luteolin	Poly [ADP-ribose] polymerase-1	PARP1
LUT	MOL000006	luteolin	Transthyretin	TTR
LUT	MOL000006	luteolin	Matrix metalloproteinase 9	MMP9
LUT	MOL000006	luteolin	Carbonic anhydrase XII	CA12
LUT	MOL000006	luteolin	Matrix metalloproteinase 2	MMP2
LUT	MOL000006	luteolin	Carbonic anhydrase IV	CA4
LUT	MOL000006	luteolin	Matrix metalloproteinase 12	MMP12
LUT	MOL000006	luteolin	Lymphocyte differentiation antigen CD38	CD38
LUT	MOL000006	luteolin	Cytochrome P450 1B1	CYP1B1
LUT	MOL000006	luteolin	ATP-binding cassette sub-family G member 2	ABCG2
LUT	MOL000006	luteolin	Aldo-keto reductase family 1 member B10	AKR1B10
LUT	MOL000006	luteolin	Tankyrase-2	TNKS2
LUT	MOL000006	luteolin	Tankyrase-1	TNKS
LUT	MOL000006	luteolin	DNA topoisomerase I (by homology)	TOP1
LUT	MOL000006	luteolin	Arginase-1 (by homology)	ARG1
LUT	MOL000006	luteolin	Receptor-type tyrosine-protein phosphatase S	PTPRS
LUT	MOL000006	luteolin	Multidrug resistance-associated protein 1	ABCC1
LUT	MOL000006	luteolin	Estradiol 17-beta-dehydrogenase 1	HSD17B1
LUT	MOL000006	luteolin	Acetylcholinesterase	ACHE
LUT	MOL000006	luteolin	Cyclin-dependent kinase 6	CDK6
LUT	MOL000006	luteolin	P-glycoprotein 1	ABCB1
LUT	MOL000006	luteolin	Estradiol 17-beta-dehydrogenase 2	HSD17B2
LUT	MOL000006	luteolin	Cytochrome P450 19A1	CYP19A1
LUT	MOL000006	luteolin	Estrogen receptor beta	ESR2
LUT	MOL000006	luteolin	Adenosine A2a receptor (by homology)	ADORA2A
LUT	MOL000006	luteolin	Casein kinase II alpha	CSNK2A1
LUT	MOL000006	luteolin	Arachidonate 15-lipoxygenase	ALOX15
LUT	MOL000006	luteolin	Arachidonate 12-lipoxygenase	ALOX12
LUT	MOL000006	luteolin	Estrogen receptor alpha	ESR1
LUT	MOL000006	luteolin	Cyclooxygenase-2	PTGS2
LUT	MOL000006	luteolin	Cystic fibrosis transmembrane conductance regulator	CFTR
LUT	MOL000006	luteolin	AMY1C	AMY1A
LUT	MOL000006	luteolin	G protein-coupled receptor kinase 6	GRK6
LUT	MOL000006	luteolin	Carbonic anhydrase I	CA1
LUT	MOL000006	luteolin	Carbonic anhydrase IX	CA9
LUT	MOL000006	luteolin	Cyclin-dependent kinase 2	CDK2
LUT	MOL000006	luteolin	Telomerase reverse transcriptase	TERT
LUT	MOL000006	luteolin	Cyclin-dependent kinase 1	CDK1
LUT	MOL000006	luteolin	Tyrosinase	TYR
LUT	MOL000006	luteolin	Aryl hydrocarbon receptor	AHR
LUT	MOL000006	luteolin	Estrogen-related receptor alpha	ESRRA
LUT	MOL000006	luteolin	G-protein coupled receptor 35	GPR35
LUT	MOL000006	luteolin	Vasopressin V2 receptor	AVPR2
LUT	MOL000006	luteolin	Insulin-like growth factor I receptor	IGF1R
LUT	MOL000006	luteolin	Epidermal growth factor receptor erbB1	EGFR
LUT	MOL000006	luteolin	Thrombin	F2
LUT	MOL000006	luteolin	Serine/threonine-protein kinase PIM1	PIM1
LUT	MOL000006	luteolin	Serine/threonine-protein kinase Aurora-B	AURKB
LUT	MOL000006	luteolin	Dopamine D4 receptor	DRD4
LUT	MOL000006	luteolin	Myeloperoxidase	MPO
LUT	MOL000006	luteolin	PI3-kinase p85-alpha subunit	PIK3R1
LUT	MOL000006	luteolin	Death-associated protein kinase 1	DAPK1
LUT	MOL000006	luteolin	Liver glycogen phosphorylase	PYGL
LUT	MOL000006	luteolin	Tyrosine-protein kinase SRC	SRC
LUT	MOL000006	luteolin	Focal adhesion kinase 1	PTK2
LUT	MOL000006	luteolin	Vascular endothelial growth factor receptor 2	KDR
LUT	MOL000006	luteolin	Matrix metalloproteinase 13	MMP13
LUT	MOL000006	luteolin	Matrix metalloproteinase 3	MMP3
LUT	MOL000006	luteolin	Carbonic anhydrase III	CA3
LUT	MOL000006	luteolin	Serine/threonine-protein kinase PLK1	PLK1
LUT	MOL000006	luteolin	Carbonic anhydrase VI	CA6
LUT	MOL000006	luteolin	Protein kinase N1	PKN1
LUT	MOL000006	luteolin	Carbonic anhydrase XIV	CA14
LUT	MOL000006	luteolin	Hepatocyte growth factor receptor	MET
LUT	MOL000006	luteolin	Serine/threonine-protein kinase NEK2	NEK2
LUT	MOL000006	luteolin	Interleukin-8 receptor A	CXCR1
LUT	MOL000006	luteolin	CaM kinase II beta	CAMK2B
LUT	MOL000006	luteolin	ALK tyrosine kinase receptor	ALK
LUT	MOL000006	luteolin	Serine/threonine-protein kinase AKT	AKT1
LUT	MOL000006	luteolin	Serine/threonine-protein kinase NEK6	NEK6
LUT	MOL000006	luteolin	Phospholipase A2 group 1B	PLA2G1B
LUT	MOL000006	luteolin	Carbonic anhydrase VA	CA5A
LUT	MOL000006	luteolin	Beta-secretase 1	BACE1
LUT	MOL000006	luteolin	Tyrosine-protein kinase receptor UFO	AXL
LUT	MOL000006	luteolin	NUAK family SNF1-like kinase 1	NUAK1
LUT	MOL000006	luteolin	Aldo-keto reductase family 1 member C2 (by homology)	AKR1C2
LUT	MOL000006	luteolin	Aldo-keto reductase family 1 member C1 (by homology)	AKR1C1
LUT	MOL000006	luteolin	Aldo-keto-reductase family 1 member C3 (by homology)	AKR1C3
LUT	MOL000006	luteolin	Aldo-keto reductase family 1 member C4 (by homology)	AKR1C4
LUT	MOL000006	luteolin	Carbonic anhydrase XIII (by homology)	CA13
LUT	MOL000006	luteolin	Aldehyde reductase (by homology)	AKR1A1
LUT	MOL000006	luteolin	6-phosphofructo-2-kinase/fructose-2,6-bisphosphatase 3	PFKFB3
LUT	MOL000006	luteolin	Plasminogen	PLG
LUT	MOL000006	luteolin	Lysine-specific demethylase 4D-like	KDM4E
LUT	MOL000006	luteolin	Androgen Receptor	AR

## Sheet: CTD数据库，去重239
CTD data(deduplicated)
Chemical Name	Chemical ID	CAS RN		Gene ID	Interaction	Interaction Actions	Reference Count	Organism Count					Gene Symbol
Luteolin	D047311	491-70-3		5243	Luteolin inhibits the reaction [ABCB1 protein results in decreased uptake of Daunorubicin]	decreases^reaction|decreases^uptake	1	1					ABCB1
Luteolin	D047311	491-70-3		5243	Luteolin results in decreased expression of ABCB1 protein	decreases^expression	1	1					ABCC1
Luteolin	D047311	491-70-3		5243	Luteolin results in increased activity of ABCB1 protein	increases^activity	1	1					ABCC2
5,7,3',4'-tetramethylluteolin	C103111	855-97-0		4363	5,7,3',4'-tetramethylluteolin results in decreased activity of ABCC1 protein	decreases^activity	1	1					ABCC4
homoorientin	C057912			4363	homoorientin results in decreased expression of ABCC1 protein	decreases^expression	1	1					ABCG2
Luteolin	D047311	491-70-3		4363	Luteolin results in decreased activity of ABCC1 protein	decreases^activity	1	1					ACE
Luteolin	D047311	491-70-3		1244	[Luteolin co-treated with Cisplatin] results in increased expression of ABCC2 protein	affects^cotreatment|increases^expression	1	1					ACHE
Luteolin	D047311	491-70-3		1244	Luteolin inhibits the reaction [Cisplatin results in increased expression of ABCC2 protein]	decreases^reaction|increases^expression	1	1					ACTA2
Luteolin	D047311	491-70-3		10257	Luteolin inhibits the reaction [Cisplatin results in increased expression of ABCC4 protein]	decreases^reaction|increases^expression	1	1					AGER
Luteolin	D047311	491-70-3		9429	Luteolin affects the activity of ABCG2 protein	affects^activity	1	1					AHR
Luteolin	D047311	491-70-3		1636	Luteolin results in decreased activity of ACE protein	decreases^activity	1	1					AKT1
Luteolin	D047311	491-70-3		43	Luteolin inhibits the reaction [cobaltous chloride results in increased activity of ACHE protein]	decreases^reaction|increases^activity	1	1					ALOX5
homoorientin	C057912			59	homoorientin inhibits the reaction [Ethanol results in increased expression of ACTA2 protein]	decreases^reaction|increases^expression	1	1					ASNS
Luteolin	D047311	491-70-3		59	dorsomorphin inhibits the reaction [[kaempferol co-treated with Luteolin] inhibits the reaction [TGFB1 protein results in increased expression of ACTA2 mRNA]]	affects^cotreatment|decreases^reaction|increases^expression	1	1					ATF6
Luteolin	D047311	491-70-3		59	[kaempferol co-treated with Luteolin] inhibits the reaction [TGFB1 protein results in increased expression of ACTA2 mRNA]	affects^cotreatment|decreases^reaction|increases^expression	1	1					ATG5
Luteolin	D047311	491-70-3		59	[kaempferol co-treated with Luteolin] inhibits the reaction [TGFB1 protein results in increased expression of ACTA2 protein]	affects^cotreatment|decreases^reaction|increases^expression	1	1					ATP7B
Luteolin	D047311	491-70-3		59	Luteolin inhibits the reaction [Carbon Tetrachloride results in increased expression of ACTA2 protein]	decreases^reaction|increases^expression	1	1					BAX
Luteolin	D047311	491-70-3		59	Luteolin inhibits the reaction [TGFB1 protein results in increased expression of ACTA2 protein]	decreases^reaction|increases^expression	1	1					BCL2
Luteolin	D047311	491-70-3		177	Luteolin inhibits the reaction [Glucose results in increased expression of AGER mRNA]	decreases^reaction|increases^expression	1	1					BCL2L1
Luteolin	D047311	491-70-3		196	Luteolin binds to and results in decreased activity of AHR protein	affects^binding|decreases^activity	1	1					BECN1
Luteolin	D047311	491-70-3		196	Luteolin inhibits the reaction [Tetrachlorodibenzodioxin results in increased activity of AHR protein]	decreases^reaction|increases^activity	1	0					BID
Luteolin	D047311	491-70-3		196	Luteolin inhibits the reaction [Tetrachlorodibenzodioxin results in increased localization of AHR protein]	decreases^reaction|increases^localization	1	1					BIRC2
homoorientin	C057912			207	homoorientin promotes the reaction [Zinc Oxide analog results in decreased phosphorylation of AKT1 protein]	decreases^phosphorylation|increases^reaction	1	1					CASP1
homoorientin	C057912			207	homoorientin results in decreased phosphorylation of AKT1 protein	decreases^phosphorylation	1	1					CASP3
homoorientin	C057912			207	Zinc Oxide analog promotes the reaction [homoorientin results in decreased phosphorylation of AKT1 protein]	decreases^phosphorylation|increases^reaction	1	1					CASP7
Luteolin	D047311	491-70-3		207	[Luteolin co-treated with Hydrogen Peroxide] results in increased expression of AKT1 protein	affects^cotreatment|increases^expression	1	1					CASP8
Luteolin	D047311	491-70-3		207	Luteolin inhibits the reaction [Antimycin A results in decreased activity of AKT1 protein]	decreases^activity|decreases^reaction	1	1					CASP9
Luteolin	D047311	491-70-3		207	Luteolin inhibits the reaction [chromium hexavalent ion results in increased phosphorylation of AKT1 protein]	decreases^reaction|increases^phosphorylation	1	1					CAT
Luteolin	D047311	491-70-3		207	Luteolin inhibits the reaction [EGF protein results in increased phosphorylation of AKT1 protein]	decreases^reaction|increases^phosphorylation	1	1					CCL17
Luteolin	D047311	491-70-3		207	Luteolin inhibits the reaction [INS1 protein results in increased activity of AKT1 protein]	decreases^reaction|increases^activity	1	1					CCL2
Luteolin	D047311	491-70-3		207	Luteolin inhibits the reaction [Lipopolysaccharides results in decreased expression of AKT1 mRNA]	decreases^expression|decreases^reaction	1	1					CCL3
Luteolin	D047311	491-70-3		207	Luteolin inhibits the reaction [Lipopolysaccharides results in increased phosphorylation of AKT1 protein]	decreases^reaction|increases^phosphorylation	1	1					CCL5
Luteolin	D047311	491-70-3		207	Luteolin inhibits the reaction [lipoteichoic acid results in increased phosphorylation of AKT1 protein]	decreases^reaction|increases^phosphorylation	1	1					CCN5
Luteolin	D047311	491-70-3		207	Luteolin inhibits the reaction [Methamphetamine results in increased phosphorylation of AKT1 protein]	decreases^reaction|increases^phosphorylation	1	1					CCNA2
Luteolin	D047311	491-70-3		207	Luteolin inhibits the reaction [Oxygen deficiency results in increased phosphorylation of AKT1 protein]	decreases^reaction|increases^phosphorylation	1	1					CCNB1
Luteolin	D047311	491-70-3		207	Luteolin results in decreased expression of AKT1 mRNA	decreases^expression	2	2					CCND1
Luteolin	D047311	491-70-3		207	Luteolin results in decreased expression of AKT1 protein	decreases^expression	1	1					CD40
Luteolin	D047311	491-70-3		207	Luteolin results in decreased phosphorylation of AKT1 protein	decreases^phosphorylation	3	1					CD40LG
Luteolin	D047311	491-70-3		207	Luteolin results in increased phosphorylation of AKT1 protein	increases^phosphorylation	1	1					CD74
luteolin-7-glucoside	C066408			207	[luteolin-7-glucoside co-treated with Hydrogen Peroxide] results in increased phosphorylation of AKT1 protein	affects^cotreatment|increases^phosphorylation	1	1					CDH1
luteolin-7-glucoside	C066408			207	luteolin-7-glucoside results in decreased phosphorylation of AKT1 protein	decreases^phosphorylation	1	1					CDH2
Luteolin	D047311	491-70-3		240	Luteolin inhibits the reaction [ALOX5 protein results in increased chemical synthesis of Leukotriene B4]	decreases^reaction|increases^chemical synthesis	1	1					CDH5
Luteolin	D047311	491-70-3		440	Luteolin inhibits the reaction [Tunicamycin results in increased expression of ASNS mRNA]	decreases^reaction|increases^expression	1	1					CDK1
Luteolin	D047311	491-70-3		22926	Luteolin inhibits the reaction [Thapsigargin results in increased expression of ATF6 protein modified form]	decreases^reaction|increases^expression	1	1					CDK2
Luteolin	D047311	491-70-3		22926	Luteolin inhibits the reaction [Tunicamycin results in increased expression of ATF6 protein modified form]	decreases^reaction|increases^expression	1	1					CDKN1A
Luteolin	D047311	491-70-3		9474	Luteolin inhibits the reaction [Methamphetamine results in increased expression of ATG5 protein]	decreases^reaction|increases^expression	1	1					CDKN1B
Luteolin	D047311	491-70-3		9474	Luteolin results in increased expression of ATG5 protein	increases^expression	1	1					CDKN2C
Luteolin	D047311	491-70-3		540	Luteolin results in increased expression of ATP7B mRNA	increases^expression	1	1					CES1
5,7,3',4'-tetramethylluteolin	C103111	855-97-0		581	5,7,3',4'-tetramethylluteolin inhibits the reaction [Methotrexate results in increased expression of BAX protein]	decreases^reaction|increases^expression	1	1					CHUK
Luteolin	D047311	491-70-3		581	2-(2-amino-3-methoxyphenyl)-4H-1-benzopyran-4-one inhibits the reaction [Luteolin results in increased expression of BAX protein]	decreases^reaction|increases^expression	1	1					CLDN1
Luteolin	D047311	491-70-3		581	Luteolin affects the reaction [[Lead co-treated with Cadmium co-treated with Mercury co-treated with Copper co-treated with Zinc co-treated with Manganese co-treated with Chromium co-treated with Nickel] results in increased expression of BAX protein]	affects^cotreatment|affects^reaction|increases^expression	1	1					CSF2
Luteolin	D047311	491-70-3		581	Luteolin affects the reaction [Metals, Heavy results in increased expression of BAX protein]	affects^reaction|increases^expression	1	1					CTNNB1
Luteolin	D047311	491-70-3		581	Luteolin inhibits the reaction [Cisplatin results in increased expression of BAX protein]	decreases^reaction|increases^expression	1	1					CXCL10
Luteolin	D047311	491-70-3		581	Luteolin inhibits the reaction [Hydrogen Peroxide results in increased expression of BAX protein]	decreases^reaction|increases^expression	1	1					CXCL12
Luteolin	D047311	491-70-3		581	Luteolin inhibits the reaction [Methamphetamine results in increased expression of BAX protein]	decreases^reaction|increases^expression	1	1					CXCL8
Luteolin	D047311	491-70-3		581	Luteolin results in increased expression of BAX protein	increases^expression	3	1					CXCL9
luteolin-7-glucoside	C066408			581	luteolin-7-glucoside results in increased expression of BAX protein	increases^expression	1	1					CYP17A1
5,7,3',4'-tetramethylluteolin	C103111	855-97-0		596	5,7,3',4'-tetramethylluteolin inhibits the reaction [Methotrexate results in decreased expression of BCL2 protein]	decreases^expression|decreases^reaction	1	1					CYP1A1
homoorientin	C057912			596	homoorientin inhibits the reaction [Ethanol results in increased expression of BCL2 mRNA]	decreases^reaction|increases^expression	1	1					CYP1A2
Luteolin	D047311	491-70-3		596	2-(2-amino-3-methoxyphenyl)-4H-1-benzopyran-4-one inhibits the reaction [Luteolin results in decreased expression of BCL2 protein]	decreases^expression|decreases^reaction	1	1					CYP1B1
Luteolin	D047311	491-70-3		596	Luteolin inhibits the reaction [chromium hexavalent ion results in increased expression of BCL2 protein]	decreases^reaction|increases^expression	1	1					CYP2C19
Luteolin	D047311	491-70-3		596	Luteolin inhibits the reaction [Cisplatin results in decreased expression of BCL2 protein]	decreases^expression|decreases^reaction	1	1					CYP2C9
Luteolin	D047311	491-70-3		596	Luteolin inhibits the reaction [Glucose results in increased degradation of and results in decreased expression of BCL2 protein]	decreases^expression|decreases^reaction|increases^degradation	1	1					CYP2E1
Luteolin	D047311	491-70-3		596	Luteolin results in decreased expression of BCL2 protein	decreases^expression	2	1					CYP3A4
luteolin-7-glucoside	C066408			596	luteolin-7-glucoside inhibits the reaction [1-Methyl-4-phenylpyridinium results in decreased expression of BCL2 protein]	decreases^expression|decreases^reaction	1	1					CYP3A5
luteolin-7-glucoside	C066408			596	luteolin-7-glucoside inhibits the reaction [Hydrogen Peroxide results in decreased expression of BCL2 protein]	decreases^expression|decreases^reaction	1	1					DDIT3
luteolin-7-glucoside	C066408			596	luteolin-7-glucoside results in decreased expression of BCL2 protein	decreases^expression	1	1					DERL3
Luteolin	D047311	491-70-3		598	Luteolin inhibits the reaction [chromium hexavalent ion results in increased expression of BCL2L1 protein]	decreases^reaction|increases^expression	1	1					DHRS11
Luteolin	D047311	491-70-3		598	Luteolin results in decreased expression of BCL2L1 protein	decreases^expression	1	1					DNAJB9
luteolin-7-glucoside	C066408			598	luteolin-7-glucoside results in decreased expression of BCL2L1 protein	decreases^expression	1	1					DRAM1
Luteolin	D047311	491-70-3		8678	Luteolin inhibits the reaction [Methamphetamine results in increased expression of BECN1 protein]	decreases^reaction|increases^expression	1	1					EGF
Luteolin	D047311	491-70-3		8678	Luteolin results in increased expression of BECN1 protein	increases^expression	1	1					EGFR
luteolin-7-glucoside	C066408			637	luteolin-7-glucoside results in increased expression of BID protein alternative form	increases^expression	1	1					EGR1
Luteolin	D047311	491-70-3		329	Luteolin inhibits the reaction [TNF protein results in increased expression of BIRC2 protein]	decreases^reaction|increases^expression	1	1					EIF2S1
Luteolin	D047311	491-70-3		834	Luteolin inhibits the reaction [Freund's Adjuvant results in increased cleavage of CASP1 protein]	decreases^reaction|increases^cleavage	1	1					ERN1
Luteolin	D047311	491-70-3		834	Luteolin inhibits the reaction [[Lipopolysaccharides co-treated with Adenosine Triphosphate] results in increased expression of CASP1 protein]	affects^cotreatment|decreases^reaction|increases^expression	1	1					ESR1
5,7,3',4'-tetramethylluteolin	C103111	855-97-0		836	5,7,3',4'-tetramethylluteolin inhibits the reaction [Methotrexate results in increased expression of CASP3 protein]	decreases^reaction|increases^expression	1	1					ESR2
Luteolin	D047311	491-70-3		836	2-(2-amino-3-methoxyphenyl)-4H-1-benzopyran-4-one inhibits the reaction [Luteolin results in increased cleavage of CASP3 protein]	decreases^reaction|increases^cleavage	1	1					F11R
Luteolin	D047311	491-70-3		836	CYP1A1 protein promotes the reaction [Luteolin results in increased cleavage of CASP3 protein]	increases^cleavage|increases^reaction	1	1					FAS
Luteolin	D047311	491-70-3		836	CYP1A2 protein promotes the reaction [Luteolin results in increased cleavage of CASP3 protein]	increases^cleavage|increases^reaction	1	1					FASN
Luteolin	D047311	491-70-3		836	[Luteolin co-treated with Paclitaxel] results in increased cleavage of CASP3 protein	affects^cotreatment|increases^cleavage	1	1					FBP1
Luteolin	D047311	491-70-3		836	Luteolin inhibits the reaction [Cisplatin results in increased cleavage of and results in increased expression of CASP3 protein]	decreases^reaction|increases^cleavage|increases^expression	1	1					FGF2
Luteolin	D047311	491-70-3		836	Luteolin inhibits the reaction [Doxorubicin results in increased expression of CASP3 protein]	decreases^reaction|increases^expression	1	1					FOS
Luteolin	D047311	491-70-3		836	Luteolin inhibits the reaction [Hydrogen Peroxide results in increased cleavage of CASP3 protein]	decreases^reaction|increases^cleavage	1	1					FOSB
Luteolin	D047311	491-70-3		836	Luteolin inhibits the reaction [[Lead co-treated with Cadmium co-treated with Mercury co-treated with Copper co-treated with Zinc co-treated with Manganese co-treated with Chromium co-treated with Nickel] results in increased cleavage of CASP3 protein]	affects^cotreatment|decreases^reaction|increases^cleavage	1	1					FOXO3
Luteolin	D047311	491-70-3		836	Luteolin inhibits the reaction [Metals, Heavy results in increased cleavage of CASP3 protein]	decreases^reaction|increases^cleavage	1	1					GADD45B
Luteolin	D047311	491-70-3		836	Luteolin inhibits the reaction [Methamphetamine results in increased cleavage of CASP3 protein]	decreases^reaction|increases^cleavage	1	1					GCLC
Luteolin	D047311	491-70-3		836	Luteolin inhibits the reaction [Tunicamycin results in increased expression of CASP3 protein modified form]	decreases^reaction|increases^expression	1	1					GCLM
Luteolin	D047311	491-70-3		836	Luteolin promotes the reaction [TNFSF10 protein results in increased activity of CASP3 protein]	increases^activity|increases^reaction	1	1					GFAP
Luteolin	D047311	491-70-3		836	Luteolin results in increased activity of CASP3 protein	increases^activity	3	1					GPR35
Luteolin	D047311	491-70-3		836	Luteolin results in increased cleavage of CASP3 protein	increases^cleavage	5	2					GPT
Luteolin	D047311	491-70-3		836	Luteolin results in increased expression of and results in increased cleavage of CASP3 protein	increases^cleavage|increases^expression	1	1					GPX1
Luteolin	D047311	491-70-3		836	Luteolin results in increased expression of CASP3 mRNA	increases^expression	1	1					GSDMD
Luteolin	D047311	491-70-3		836	Luteolin results in increased expression of CASP3 protein	increases^expression	1	1					GSK3B
luteolin-7-glucoside	C066408			836	benzyloxycarbonylvalyl-alanyl-aspartyl fluoromethyl ketone inhibits the reaction [luteolin-7-glucoside results in increased cleavage of CASP3 protein]	decreases^reaction|increases^cleavage	1	1					GSR
luteolin-7-glucoside	C066408			836	luteolin-7-glucoside inhibits the reaction [1-Methyl-4-phenylpyridinium results in increased expression of CASP3 protein modified form]	decreases^reaction|increases^expression	1	1					GSTA1
luteolin-7-glucoside	C066408			836	luteolin-7-glucoside inhibits the reaction [Hydrogen Peroxide results in increased cleavage of CASP3 protein]	decreases^reaction|increases^cleavage	1	1					GSTT2
luteolin-7-glucoside	C066408			836	luteolin-7-glucoside results in increased cleavage of CASP3 protein	increases^cleavage	1	1					H2AX
Luteolin	D047311	491-70-3		840	Luteolin results in increased activity of CASP7 protein	increases^activity	1	1					HBEGF
Luteolin	D047311	491-70-3		841	[Luteolin co-treated with Paclitaxel] results in increased cleavage of CASP8 protein	affects^cotreatment|increases^cleavage	1	1					HIF1A
Luteolin	D047311	491-70-3		841	Luteolin inhibits the reaction [Hydrogen Peroxide results in increased expression of CASP8 protein]	decreases^reaction|increases^expression	1	1					HMGB1
Luteolin	D047311	491-70-3		841	Luteolin promotes the reaction [TNF protein results in increased cleavage of and results in increased activity of CASP8 protein]	increases^activity|increases^cleavage|increases^reaction	1	1					HMOX1
Luteolin	D047311	491-70-3		841	Luteolin promotes the reaction [TNFSF10 protein results in increased activity of CASP8 protein]	increases^activity|increases^reaction	1	1					HSD17B7
luteolin-7-glucoside	C066408			841	luteolin-7-glucoside results in increased cleavage of CASP8 protein	increases^cleavage	1	1					HSPA5
Luteolin	D047311	491-70-3		842	Luteolin inhibits the reaction [Doxorubicin results in increased expression of CASP9 protein]	decreases^reaction|increases^expression	1	1					ICAM1
Luteolin	D047311	491-70-3		842	Luteolin inhibits the reaction [[Lead co-treated with Cadmium co-treated with Mercury co-treated with Copper co-treated with Zinc co-treated with Manganese co-treated with Chromium co-treated with Nickel] results in increased cleavage of CASP9 protein]	affects^cotreatment|decreases^reaction|increases^cleavage	1	1					IFNB1
Luteolin	D047311	491-70-3		842	Luteolin inhibits the reaction [Metals, Heavy results in increased cleavage of CASP9 protein]	decreases^reaction|increases^cleavage	1	1					IFNG
Luteolin	D047311	491-70-3		842	Luteolin results in increased activity of CASP9 protein	increases^activity	2	1					IL10
Luteolin	D047311	491-70-3		842	Luteolin results in increased cleavage of CASP9 protein	increases^cleavage	3	1					IL12B
luteolin-7-glucoside	C066408			842	luteolin-7-glucoside results in increased cleavage of CASP9 protein	increases^cleavage	1	1					IL13
5,7,3',4'-tetramethylluteolin	C103111	855-97-0		847	5,7,3',4'-tetramethylluteolin inhibits the reaction [Methotrexate results in decreased activity of CAT protein]	decreases^activity|decreases^reaction	1	1					IL17A
Luteolin	D047311	491-70-3		847	Fluorouracil promotes the reaction [Luteolin results in decreased activity of CAT protein]	decreases^activity|increases^reaction	1	1					IL1B
Luteolin	D047311	491-70-3		847	Luteolin affects the activity of CAT protein	affects^activity	1	1					IL27
Luteolin	D047311	491-70-3		847	Luteolin inhibits the reaction [Doxorubicin results in decreased activity of CAT protein]	decreases^activity|decreases^reaction	1	1					IL3
Luteolin	D047311	491-70-3		847	Luteolin inhibits the reaction [Doxorubicin results in increased activity of CAT protein]	decreases^reaction|increases^activity	1	1					IL31
Luteolin	D047311	491-70-3		847	Luteolin promotes the reaction [Fluorouracil results in decreased activity of CAT protein]	decreases^activity|increases^reaction	1	1					IL31RA
Luteolin	D047311	491-70-3		847	Luteolin results in decreased activity of CAT protein	decreases^activity	1	1					IL33
luteolin-7-glucoside	C066408			847	luteolin-7-glucoside inhibits the reaction [Hydrogen Peroxide results in decreased activity of CAT protein]	decreases^activity|decreases^reaction	1	1					IL4
Luteolin	D047311	491-70-3		6361	[Cannabidiol co-treated with Luteolin co-treated with 3,3',4,5'-tetrahydroxystilbene] inhibits the reaction [[IL4 protein co-treated with IL13 protein co-treated with IL31 protein] results in increased expression of CCL17 mRNA]	affects^cotreatment|decreases^reaction|increases^expression	1	1					IL5
Luteolin	D047311	491-70-3		6361	[Cannabidiol co-treated with Luteolin co-treated with 3,3',4,5'-tetrahydroxystilbene] results in increased methylation of CCL17 promoter	affects^cotreatment|increases^methylation	1	1					IL6
5,7,3',4'-tetramethylluteolin	C103111	855-97-0		6347	5,7,3',4'-tetramethylluteolin inhibits the reaction [IL1B protein results in increased secretion of CCL2 protein]	decreases^reaction|increases^secretion	1	1					INS1
Luteolin	D047311	491-70-3		6347	[Cannabidiol co-treated with Luteolin co-treated with 3,3',4,5'-tetrahydroxystilbene] inhibits the reaction [[IL4 protein co-treated with IL13 protein co-treated with IL31 protein] results in increased expression of CCL2 mRNA]	affects^cotreatment|decreases^reaction|increases^expression	1	1					INSR
Luteolin	D047311	491-70-3		6347	[Cannabidiol co-treated with Luteolin co-treated with 3,3',4,5'-tetrahydroxystilbene] results in increased methylation of CCL2 promoter	affects^cotreatment|increases^methylation	1	1					IRF3
Luteolin	D047311	491-70-3		6347	Luteolin inhibits the reaction [IL1B protein results in increased secretion of CCL2 protein]	decreases^reaction|increases^secretion	1	1					JAK1
luteolin 3'-glucuronide	C428530			6347	luteolin 3'-glucuronide inhibits the reaction [Lipopolysaccharides results in increased expression of CCL2 mRNA]	decreases^reaction|increases^expression	1	1					JUN
luteolin-7-O-glucuronide	C456096			6347	luteolin-7-O-glucuronide inhibits the reaction [Lipopolysaccharides results in increased expression of CCL2 mRNA]	decreases^reaction|increases^expression	1	1					JUNB
luteolin 3'-glucuronide	C428530			6348	luteolin 3'-glucuronide inhibits the reaction [Lipopolysaccharides results in increased expression of CCL3 mRNA]	decreases^reaction|increases^expression	1	1					JUND
luteolin-7-O-glucuronide	C456096			6348	luteolin-7-O-glucuronide inhibits the reaction [Lipopolysaccharides results in increased expression of CCL3 mRNA]	decreases^reaction|increases^expression	1	1					KDR
luteolin 3'-glucuronide	C428530			6352	luteolin 3'-glucuronide inhibits the reaction [Lipopolysaccharides results in increased expression of CCL5 mRNA]	decreases^reaction|increases^expression	1	1					KEAP1
luteolin-7-O-glucuronide	C456096			6352	luteolin-7-O-glucuronide inhibits the reaction [Lipopolysaccharides results in increased expression of CCL5 mRNA]	decreases^reaction|increases^expression	1	1					LEF1
Luteolin	D047311	491-70-3		8839	Luteolin results in decreased expression of CCN5 mRNA	decreases^expression	1	1					LRRK2
Luteolin	D047311	491-70-3		890	Luteolin results in decreased expression of CCNA2 protein	decreases^expression	1	1					LSS
luteolin-7-glucoside	C066408			890	luteolin-7-glucoside results in decreased expression of CCNA2 protein	decreases^expression	1	1					MAOA
Luteolin	D047311	491-70-3		891	Luteolin results in decreased expression of CCNB1 mRNA	decreases^expression	2	1					MAP1LC3B
Luteolin	D047311	491-70-3		891	Luteolin results in decreased expression of CCNB1 protein	decreases^expression	3	1					MAP3K7
luteolin-7-glucoside	C066408			891	luteolin-7-glucoside results in decreased expression of CCNB1 protein	decreases^expression	1	1					MAPK1
Luteolin	D047311	491-70-3		595	Fluorouracil promotes the reaction [Luteolin results in decreased expression of CCND1 protein]	decreases^expression|increases^reaction	1	1					MAPK10
Luteolin	D047311	491-70-3		595	Luteolin promotes the reaction [Fluorouracil results in decreased expression of CCND1 protein]	decreases^expression|increases^reaction	1	1					MAPK3
Luteolin	D047311	491-70-3		595	Luteolin results in decreased expression of CCND1 protein	decreases^expression	1	1					MAPK8
Luteolin	D047311	491-70-3		958	Luteolin inhibits the reaction [[Calcimycin co-treated with Tetradecanoylphorbol Acetate] results in increased expression of CD40 protein]	affects^cotreatment|decreases^reaction|increases^expression	1	1					MAPK9
Luteolin	D047311	491-70-3		958	Luteolin inhibits the reaction [Calcimycin results in increased expression of CD40 protein]	decreases^reaction|increases^expression	1	1					MCL1
Luteolin	D047311	491-70-3		958	Luteolin inhibits the reaction [Tetradecanoylphorbol Acetate results in increased expression of CD40 protein]	decreases^reaction|increases^expression	1	1					MDM2
Luteolin	D047311	491-70-3		959	Luteolin results in decreased expression of CD40LG	decreases^expression	1	0					MMP1
Luteolin	D047311	491-70-3		972	Luteolin results in decreased expression of CD74 mRNA	decreases^expression	1	1					MMP13
homoorientin	C057912			999	homoorientin results in increased expression of CDH1 protein	increases^expression	1	1					MMP7
Luteolin	D047311	491-70-3		999	2-(2-amino-3-methoxyphenyl)-4H-1-benzopyran-4-one inhibits the reaction [Luteolin results in increased expression of CDH1 protein]	decreases^reaction|increases^expression	1	1					MMP9
Luteolin	D047311	491-70-3		999	Luteolin results in increased expression of CDH1 protein	increases^expression	2	1					MPO
homoorientin	C057912			1000	homoorientin results in decreased expression of CDH2 protein	decreases^expression	1	1					MYD88
Luteolin	D047311	491-70-3		1000	2-(2-amino-3-methoxyphenyl)-4H-1-benzopyran-4-one inhibits the reaction [Luteolin results in decreased expression of CDH2 protein]	decreases^expression|decreases^reaction	1	1					MYLK
Luteolin	D047311	491-70-3		1000	Luteolin results in decreased expression of CDH2 protein	decreases^expression	1	1					NFAT5
Luteolin	D047311	491-70-3		1003	Luteolin inhibits the reaction [Methamphetamine results in increased expression of CDH5 mRNA]	decreases^reaction|increases^expression	1	1					NFE2
Luteolin	D047311	491-70-3		983	Luteolin results in decreased expression of CDK1 protein	decreases^expression	1	1					NFE2L2
luteolin-7-glucoside	C066408			983	luteolin-7-glucoside results in decreased phosphorylation of CDK1 protein	decreases^phosphorylation	1	1					NFKB1
Luteolin	D047311	491-70-3		1017	Luteolin results in decreased activity of CDK2 protein	decreases^activity	1	1					NFKBIA
Luteolin	D047311	491-70-3		1017	Luteolin results in decreased expression of CDK2 protein	decreases^expression	1	1					NFKBIB
luteolin-7-glucoside	C066408			1017	luteolin-7-glucoside results in decreased expression of CDK2 protein	decreases^expression	1	1					NLRP1A
Luteolin	D047311	491-70-3		1026	Fluorouracil promotes the reaction [Luteolin results in increased expression of CDKN1A protein]	increases^expression|increases^reaction	1	1					NLRP3
Luteolin	D047311	491-70-3		1026	Luteolin affects the localization of CDKN1A protein	affects^localization	1	1					NOS2
Luteolin	D047311	491-70-3		1026	Luteolin promotes the reaction [Fluorouracil results in increased expression of CDKN1A protein]	increases^expression|increases^reaction	1	1					NOS3
Luteolin	D047311	491-70-3		1026	Luteolin results in increased expression of CDKN1A mRNA	increases^expression	2	2					NQO1
Luteolin	D047311	491-70-3		1026	Luteolin results in increased expression of CDKN1A protein	increases^expression	6	2					NR1D1
luteolin-7-glucoside	C066408			1026	luteolin-7-glucoside results in increased expression of CDKN1A protein	increases^expression	1	1					NSDHL
Luteolin	D047311	491-70-3		1027	Luteolin results in increased expression of CDKN1B protein	increases^expression	1	1					OCLN
Luteolin	D047311	491-70-3		1031	Luteolin results in decreased expression of CDKN2C mRNA	decreases^expression	1	1					P2RX4
Luteolin	D047311	491-70-3		1066	Luteolin results in decreased activity of CES1 protein	decreases^activity	1	1					PARP1
Luteolin	D047311	491-70-3		1147	Luteolin inhibits the reaction [chromium hexavalent ion results in increased activity of CHUK protein]	decreases^reaction|increases^activity	1	1					PDGFB
Luteolin	D047311	491-70-3		1147	Luteolin inhibits the reaction [Lipopolysaccharides results in increased phosphorylation of CHUK protein]	decreases^reaction|increases^phosphorylation	1	1					PKM
Luteolin	D047311	491-70-3		9076	Luteolin inhibits the reaction [decabromobiphenyl ether results in decreased expression of CLDN1 protein]	decreases^expression|decreases^reaction	1	1					PLK1
Luteolin	D047311	491-70-3		9076	Luteolin promotes the reaction [decabromobiphenyl ether results in decreased expression of CLDN1 mRNA]	decreases^expression|increases^reaction	1	1					POU5F1
Luteolin	D047311	491-70-3		1437	Luteolin inhibits the reaction [Calcimycin results in increased expression of CSF2 mRNA]	decreases^reaction|increases^expression	1	1					PPARG
Luteolin	D047311	491-70-3		1437	Luteolin results in decreased expression of CSF2 mRNA	decreases^expression	1	1					PRKAA1
homoorientin	C057912			1499	homoorientin results in decreased expression of CTNNB1 protein	decreases^expression	1	1					PRKCA
Luteolin	D047311	491-70-3		1499	Luteolin results in decreased expression of CTNNB1 protein	decreases^expression	1	1					PRKN
Luteolin	D047311	491-70-3		3627	Luteolin inhibits the reaction [Lipopolysaccharides results in increased expression of CXCL10 mRNA]	decreases^reaction|increases^expression	1	1					PSCA
Luteolin	D047311	491-70-3		3627	Luteolin inhibits the reaction [Poly I-C results in increased expression of CXCL10 mRNA]	decreases^reaction|increases^expression	1	1					PTEN
Luteolin	D047311	491-70-3		6387	Luteolin inhibits the reaction [Methamphetamine results in increased expression of CXCL12 mRNA]	decreases^reaction|increases^expression	1	1					PTGS2
Luteolin	D047311	491-70-3		3576	Luteolin analog inhibits the reaction [Tetradecanoylphorbol Acetate results in increased expression of CXCL8 mRNA]	decreases^reaction|increases^expression	1	1					PTK2
Luteolin	D047311	491-70-3		3576	Luteolin inhibits the reaction [chromium hexavalent ion results in increased secretion of CXCL8 protein]	decreases^reaction|increases^secretion	1	1					PYCARD
Luteolin	D047311	491-70-3		4283	Luteolin inhibits the reaction [Lipopolysaccharides results in increased expression of CXCL9 mRNA]	decreases^reaction|increases^expression	1	1					RAD54L
Luteolin	D047311	491-70-3		4283	Luteolin inhibits the reaction [Poly I-C results in increased expression of CXCL9 mRNA]	decreases^reaction|increases^expression	1	1					RELA
Luteolin	D047311	491-70-3		1586	Luteolin results in decreased expression of CYP17A1 mRNA	decreases^expression	1	1					RIPK1
6-hydroxyluteolin	C057617	18003-33-3		1543	[CYP1A1 protein affects the metabolism of scutellarein] which results in increased chemical synthesis of 6-hydroxyluteolin	affects^metabolic processing|increases^chemical synthesis	1	1					SELE
6-hydroxyluteolin	C057617	18003-33-3		1543	CYP1A1 protein results in increased chemical synthesis of 6-hydroxyluteolin	increases^chemical synthesis	1	1					SELP
Luteolin	D047311	491-70-3		1543	CYP1A1 protein promotes the reaction [Luteolin results in increased cleavage of CASP3 protein]	increases^cleavage|increases^reaction	1	1					SESN2
Luteolin	D047311	491-70-3		1543	CYP1A1 protein promotes the reaction [Luteolin results in increased cleavage of PARP1 protein]	increases^cleavage|increases^reaction	1	1					SFN
Luteolin	D047311	491-70-3		1543	CYP1A1 protein promotes the reaction [Luteolin results in increased expression of H2AX protein]	increases^expression|increases^reaction	1	1					SLC16A1
Luteolin	D047311	491-70-3		1543	CYP1A1 protein results in increased susceptibility to Luteolin	increases^response to substance	1	1					SLC22A2
Luteolin	D047311	491-70-3		1543	[CYP1A1 protein results in increased susceptibility to Luteolin] which results in decreased abundance of diosmetin	decreases^abundance|increases^response to substance	1	1					SLC22A6
Luteolin	D047311	491-70-3		1543	Luteolin affects the reaction [beta-Naphthoflavone results in increased expression of CYP1A1 mRNA]	affects^reaction|increases^expression	1	1					SLC22A8
Luteolin	D047311	491-70-3		1543	Luteolin inhibits the reaction [Benzo(a)pyrene results in increased expression of CYP1A1 mRNA]	decreases^reaction|increases^expression	1	1					SLC2A1
Luteolin	D047311	491-70-3		1543	Luteolin inhibits the reaction [Dust analog results in increased expression of CYP1A1 mRNA]	decreases^reaction|increases^expression	1	1					SLC2A3
Luteolin	D047311	491-70-3		1543	Luteolin inhibits the reaction [Particulate Matter analog results in increased expression of CYP1A1 mRNA]	decreases^reaction|increases^expression	1	1					SLC2A4
Luteolin	D047311	491-70-3		1543	Luteolin inhibits the reaction [Tetrachlorodibenzodioxin results in increased expression of CYP1A1 mRNA]	decreases^reaction|increases^expression	2	1					SLC5A1
Luteolin	D047311	491-70-3		1543	Luteolin inhibits the reaction [Vehicle Emissions analog results in increased expression of CYP1A1 mRNA]	decreases^reaction|increases^expression	1	1					SLCO1B1
Luteolin	D047311	491-70-3		1543	Luteolin results in decreased activity of CYP1A1 protein	decreases^activity	1	1					SLCO1B3
Luteolin	D047311	491-70-3		1543	Luteolin results in decreased expression of CYP1A1 protein	decreases^expression	1	1					SNAI1
Luteolin	D047311	491-70-3		1543	Luteolin results in increased expression of CYP1A1 mRNA	increases^expression	4	2					SNAI2
Luteolin	D047311	491-70-3		1544	CYP1A2 protein promotes the reaction [Luteolin results in increased cleavage of CASP3 protein]	increases^cleavage|increases^reaction	1	1					SOD1
Luteolin	D047311	491-70-3		1544	CYP1A2 protein promotes the reaction [Luteolin results in increased cleavage of PARP1 protein]	increases^cleavage|increases^reaction	1	1					SOD2
Luteolin	D047311	491-70-3		1544	CYP1A2 protein promotes the reaction [Luteolin results in increased expression of H2AX protein]	increases^expression|increases^reaction	1	1					SOX2
Luteolin	D047311	491-70-3		1544	CYP1A2 protein results in increased susceptibility to Luteolin	increases^response to substance	1	1					SREBF1
Luteolin	D047311	491-70-3		1544	[CYP1A2 protein results in increased susceptibility to Luteolin] which results in decreased abundance of diosmetin	decreases^abundance|increases^response to substance	1	1					STAR
Luteolin	D047311	491-70-3		1544	Luteolin results in decreased activity of CYP1A2 protein	decreases^activity	1	1					STAT3
Luteolin	D047311	491-70-3		1544	Luteolin results in decreased expression of CYP1A2 protein	decreases^expression	1	1					TBK1
6-hydroxyluteolin	C057617	18003-33-3		1545	[CYP1B1 protein affects the metabolism of scutellarein] which results in increased chemical synthesis of 6-hydroxyluteolin	affects^metabolic processing|increases^chemical synthesis	1	1					TCF7
6-hydroxyluteolin	C057617	18003-33-3		1545	CYP1B1 protein results in increased chemical synthesis of 6-hydroxyluteolin	increases^chemical synthesis	1	1					TGFB1
Luteolin	D047311	491-70-3		1545	Luteolin results in decreased activity of CYP1B1 protein	decreases^activity	1	1					TGFBI
Luteolin	D047311	491-70-3		1545	Luteolin results in increased expression of CYP1B1 mRNA	increases^expression	1	1					TICAM1
Luteolin	D047311	491-70-3		1557	Luteolin results in decreased activity of CYP2C19 protein	decreases^activity	1	1					TJP1
Luteolin	D047311	491-70-3		1559	Luteolin results in decreased activity of CYP2C9 protein	decreases^activity	1	1					TLR4
Luteolin	D047311	491-70-3		1571	Luteolin inhibits the reaction [Cisplatin results in increased expression of CYP2E1 protein]	decreases^reaction|increases^expression	1	1					TM7SF2
Luteolin	D047311	491-70-3		1576	Luteolin inhibits the reaction [CYP3A4 protein results in increased chemical synthesis of 1-hydroxymethylmidazolam]	decreases^reaction|increases^chemical synthesis	1	1					TNF
Luteolin	D047311	491-70-3		1576	Luteolin inhibits the reaction [CYP3A4 protein results in increased chemical synthesis of 4-hydroxymidazolam]	decreases^reaction|increases^chemical synthesis	1	1					TNFAIP3
Luteolin	D047311	491-70-3		1577	Luteolin inhibits the reaction [CYP3A5 protein results in increased chemical synthesis of 4-hydroxymidazolam]	decreases^reaction|increases^chemical synthesis	1	1					TNFRSF10B
Luteolin	D047311	491-70-3		1649	Luteolin inhibits the reaction [Thapsigargin results in increased expression of DDIT3 mRNA]	decreases^reaction|increases^expression	1	1					TNFRSF1A
Luteolin	D047311	491-70-3		1649	Luteolin inhibits the reaction [Thapsigargin results in increased expression of DDIT3 protein]	decreases^reaction|increases^expression	1	2					TNFSF10
Luteolin	D047311	491-70-3		1649	Luteolin inhibits the reaction [Tunicamycin results in increased expression of DDIT3 mRNA]	decreases^reaction|increases^expression	1	2					TOP1
Luteolin	D047311	491-70-3		1649	Luteolin inhibits the reaction [Tunicamycin results in increased expression of DDIT3 protein]	decreases^reaction|increases^expression	1	3					TP53
Luteolin	D047311	491-70-3		1649	SESN2 protein promotes the reaction [Luteolin inhibits the reaction [Tunicamycin results in increased expression of DDIT3 mRNA]]	decreases^reaction|increases^expression|increases^reaction	1	1					TP53I3
Luteolin	D047311	491-70-3		91319	Luteolin results in increased expression of DERL3 mRNA	increases^expression	1	1					TP63
Luteolin	D047311	491-70-3		79154	Luteolin results in decreased activity of DHRS11 protein	decreases^activity	1	2					TP73
Luteolin	D047311	491-70-3		4189	Luteolin inhibits the reaction [Tunicamycin results in increased expression of DNAJB9 mRNA]	decreases^reaction|increases^expression	1	1					TRP53
Luteolin	D047311	491-70-3		55332	Fluorouracil promotes the reaction [Luteolin results in increased expression of DRAM1 protein]	increases^expression|increases^reaction	1	1					TSLP
Luteolin	D047311	491-70-3		55332	Luteolin promotes the reaction [Fluorouracil results in increased expression of DRAM1 protein]	increases^expression|increases^reaction	1	1					TXN1
Luteolin	D047311	491-70-3		55332	Luteolin results in increased expression of DRAM1 protein	increases^expression	1	1					TXNRD1
Luteolin	D047311	491-70-3		1950	EGF protein inhibits the reaction [Luteolin results in decreased phosphorylation of EGFR protein]	decreases^phosphorylation|decreases^reaction	1	1					TYR
Luteolin	D047311	491-70-3		1950	EGF protein inhibits the reaction [Luteolin results in decreased phosphorylation of PTK2 protein]	decreases^phosphorylation|decreases^reaction	1	1					UGT1A1
Luteolin	D047311	491-70-3		1950	Luteolin inhibits the reaction [EGF protein results in increased phosphorylation of AKT1 protein]	decreases^reaction|increases^phosphorylation	1	1					UGT1A3
Luteolin	D047311	491-70-3		1950	Luteolin inhibits the reaction [EGF protein results in increased phosphorylation of and results in increased activity of EGFR protein]	decreases^reaction|increases^activity|increases^phosphorylation	1	1					UGT1A9
Luteolin	D047311	491-70-3		1950	Luteolin inhibits the reaction [EGF protein results in increased phosphorylation of EGFR protein]	decreases^reaction|increases^phosphorylation	2	1					VAV3
Luteolin	D047311	491-70-3		1950	Luteolin inhibits the reaction [EGF protein results in increased phosphorylation of PTK2 protein]	decreases^reaction|increases^phosphorylation	1	1					VCAM1
Luteolin	D047311	491-70-3		1950	Luteolin inhibits the reaction [EGF protein results in increased secretion of MMP9 protein]	decreases^reaction|increases^secretion	1	1					VEGFA
Luteolin	D047311	491-70-3		1956	EGF protein inhibits the reaction [Luteolin results in decreased phosphorylation of EGFR protein]	decreases^phosphorylation|decreases^reaction	1	1					VIM
Luteolin	D047311	491-70-3		1956	EGFR protein affects the susceptibility to Luteolin	affects^response to substance	1	1					VWF
Luteolin	D047311	491-70-3		1956	Luteolin affects the activity of and results in decreased phosphorylation of EGFR protein	affects^activity|decreases^phosphorylation	1	1					WNT3
Luteolin	D047311	491-70-3		1956	Luteolin inhibits the reaction [EGF protein results in increased phosphorylation of and results in increased activity of EGFR protein]	decreases^reaction|increases^activity|increases^phosphorylation	1	1					XBP1
Luteolin	D047311	491-70-3		1956	Luteolin inhibits the reaction [EGF protein results in increased phosphorylation of EGFR protein]	decreases^reaction|increases^phosphorylation	2	1					XDH
Luteolin	D047311	491-70-3		1956	Luteolin results in decreased expression of EGFR mRNA	decreases^expression	2	2					XIAP
Luteolin	D047311	491-70-3		1956	Luteolin results in decreased phosphorylation of and results in increased activity of EGFR protein	decreases^phosphorylation|increases^activity	1	1					XRCC6
Luteolin	D047311	491-70-3		1958	Luteolin results in increased expression of EGR1 mRNA	increases^expression	1	1
Luteolin	D047311	491-70-3		1965	Luteolin inhibits the reaction [Thapsigargin results in increased phosphorylation of EIF2S1 protein]	decreases^reaction|increases^phosphorylation	1	1
Luteolin	D047311	491-70-3		1965	Luteolin inhibits the reaction [Tunicamycin results in increased phosphorylation of EIF2S1 protein]	decreases^reaction|increases^phosphorylation	1	1
Luteolin	D047311	491-70-3		2081	Luteolin inhibits the reaction [Thapsigargin results in increased expression of and results in increased phosphorylation of ERN1 protein]	decreases^reaction|increases^expression|increases^phosphorylation	1	1
Luteolin	D047311	491-70-3		2081	Luteolin inhibits the reaction [Tunicamycin results in increased expression of and results in increased phosphorylation of ERN1 protein]	decreases^reaction|increases^expression|increases^phosphorylation	1	1
Luteolin	D047311	491-70-3		2099	Luteolin binds to ESR1 protein	affects^binding	1	1
Luteolin	D047311	491-70-3		2099	Luteolin inhibits the reaction [Estradiol binds to ESR1 protein]	affects^binding|decreases^reaction	1	1
Luteolin	D047311	491-70-3		2099	Luteolin results in increased activity of ESR1 protein	increases^activity	1	1
luteolin-7-glucoside	C066408			2099	1,3-bis(4-hydroxyphenyl)-4-methyl-5-(4-(2-piperidinylethoxy)phenol)-1H-pyrazole inhibits the reaction [luteolin-7-glucoside inhibits the reaction [1-Methyl-4-phenylpyridinium results in decreased phosphorylation of ESR1 protein]]	decreases^phosphorylation|decreases^reaction	1	1
luteolin-7-glucoside	C066408			2099	Fulvestrant inhibits the reaction [luteolin-7-glucoside inhibits the reaction [1-Methyl-4-phenylpyridinium results in decreased phosphorylation of ESR1 protein]]	decreases^phosphorylation|decreases^reaction	1	1
luteolin-7-glucoside	C066408			2099	luteolin-7-glucoside inhibits the reaction [1-Methyl-4-phenylpyridinium results in decreased phosphorylation of ESR1 protein]	decreases^phosphorylation|decreases^reaction	1	1
luteolin-7-glucoside	C066408			2099	luteolin-7-glucoside results in increased activity of ESR1 protein	increases^activity	1	1
Luteolin	D047311	491-70-3		2100	Luteolin binds to ESR2 protein	affects^binding	1	1
Luteolin	D047311	491-70-3		2100	Luteolin results in increased activity of ESR2 protein	increases^activity	1	1
luteolin-7-glucoside	C066408			2100	4-(2-phenyl-5,7-bis(trifluoromethyl)pyrazolo(1,5-a)pyrimidin-3-yl)phenol inhibits the reaction [luteolin-7-glucoside inhibits the reaction [1-Methyl-4-phenylpyridinium results in decreased phosphorylation of ESR2 protein]]	decreases^phosphorylation|decreases^reaction	1	1
luteolin-7-glucoside	C066408			2100	Fulvestrant inhibits the reaction [luteolin-7-glucoside inhibits the reaction [1-Methyl-4-phenylpyridinium results in decreased phosphorylation of ESR2 protein]]	decreases^phosphorylation|decreases^reaction	1	1
luteolin-7-glucoside	C066408			2100	luteolin-7-glucoside inhibits the reaction [1-Methyl-4-phenylpyridinium results in decreased phosphorylation of ESR2 protein]	decreases^phosphorylation|decreases^reaction	1	1
luteolin-7-glucoside	C066408			2100	luteolin-7-glucoside results in increased activity of ESR2 protein	increases^activity	1	1
Luteolin	D047311	491-70-3		50848	Luteolin inhibits the reaction [Methamphetamine results in increased expression of F11R mRNA]	decreases^reaction|increases^expression	1	1
Luteolin	D047311	491-70-3		355	Luteolin results in increased expression of FAS mRNA	increases^expression	1	1
luteolin-7-glucoside	C066408			355	luteolin-7-glucoside results in increased expression of FAS protein	increases^expression	1	1
Luteolin	D047311	491-70-3		2194	Luteolin inhibits the reaction [Tunicamycin results in increased expression of FASN mRNA]	decreases^reaction|increases^expression	1	1
Luteolin	D047311	491-70-3		2203	Luteolin results in decreased expression of FBP1 mRNA	decreases^expression	1	1
Luteolin	D047311	491-70-3		2247	Luteolin inhibits the reaction [Sodium Chloride results in increased expression of FGF2 mRNA]	decreases^reaction|increases^expression	1	1
Luteolin	D047311	491-70-3		2353	Luteolin inhibits the reaction [Calcimycin results in increased expression of FOS mRNA]	decreases^reaction|increases^expression	1	1
Luteolin	D047311	491-70-3		2353	Luteolin inhibits the reaction [TNF protein results in increased activity of [FOS protein binds to JUN protein]]	affects^binding|decreases^reaction|increases^activity	1	1
Luteolin	D047311	491-70-3		2353	Luteolin inhibits the reaction [TNF protein results in increased expression of FOS mRNA]	decreases^reaction|increases^expression	1	1
Luteolin	D047311	491-70-3		2353	Luteolin results in decreased activity of FOS protein	decreases^activity	1	1
luteolin-7-glucoside	C066408			2353	1,3-bis(4-hydroxyphenyl)-4-methyl-5-(4-(2-piperidinylethoxy)phenol)-1H-pyrazole inhibits the reaction [luteolin-7-glucoside inhibits the reaction [1-Methyl-4-phenylpyridinium results in decreased expression of FOS protein]]	decreases^expression|decreases^reaction	1	1
luteolin-7-glucoside	C066408			2353	4-(2-phenyl-5,7-bis(trifluoromethyl)pyrazolo(1,5-a)pyrimidin-3-yl)phenol inhibits the reaction [luteolin-7-glucoside inhibits the reaction [1-Methyl-4-phenylpyridinium results in decreased expression of FOS protein]]	decreases^expression|decreases^reaction	1	1
luteolin-7-glucoside	C066408			2353	Fulvestrant inhibits the reaction [luteolin-7-glucoside inhibits the reaction [1-Methyl-4-phenylpyridinium results in decreased expression of FOS protein]]	decreases^expression|decreases^reaction	1	1
luteolin-7-glucoside	C066408			2353	luteolin-7-glucoside inhibits the reaction [1-Methyl-4-phenylpyridinium results in decreased expression of FOS protein]	decreases^expression|decreases^reaction	1	1
Luteolin	D047311	491-70-3		2354	Luteolin results in decreased activity of FOSB protein	decreases^activity	1	1
Luteolin	D047311	491-70-3		2309	Luteolin results in increased expression of and results in increased phosphorylation of FOXO3 protein	increases^expression|increases^phosphorylation	1	1
Luteolin	D047311	491-70-3		2309	mirdametinib inhibits the reaction [Luteolin results in increased phosphorylation of FOXO3 protein]	decreases^reaction|increases^phosphorylation	1	1
Luteolin	D047311	491-70-3		2309	mirdametinib promotes the reaction [Luteolin results in increased expression of FOXO3 protein]	increases^expression|increases^reaction	1	1
Luteolin	D047311	491-70-3		4616	Luteolin results in increased expression of GADD45B mRNA	increases^expression	1	1
Luteolin	D047311	491-70-3		4616	Luteolin results in increased expression of GADD45B protein	increases^expression	1	1
Luteolin	D047311	491-70-3		2729	Luteolin results in increased expression of GCLC mRNA	increases^expression	1	1
Luteolin	D047311	491-70-3		2729	[Luteolin results in increased expression of GCLC mRNA] which results in decreased susceptibility to tert-Butylhydroperoxide	decreases^response to substance|increases^expression	1	1
Luteolin	D047311	491-70-3		2729	Luteolin results in increased expression of GCLC protein	increases^expression	1	1
luteolin-7-O-glucuronide	C456096			2729	luteolin-7-O-glucuronide results in increased expression of GCLC mRNA	increases^expression	1	1
Luteolin	D047311	491-70-3		2730	Luteolin results in increased expression of GCLM mRNA	increases^expression	1	1
Luteolin	D047311	491-70-3		2730	Luteolin results in increased expression of GCLM protein	increases^expression	1	1
Luteolin	D047311	491-70-3		2670	Luteolin inhibits the reaction [Carbon Tetrachloride results in increased expression of GFAP protein]	decreases^reaction|increases^expression	1	1
Luteolin	D047311	491-70-3		2859	Luteolin binds to and results in increased activity of GPR35 protein	affects^binding|increases^activity	2	2
5,7,3',4'-tetramethylluteolin	C103111	855-97-0		2875	5,7,3',4'-tetramethylluteolin inhibits the reaction [Methotrexate results in increased activity of GPT protein]	decreases^reaction|increases^activity	1	1
Luteolin	D047311	491-70-3		2875	Luteolin inhibits the reaction [Doxorubicin results in increased activity of GPT protein]	decreases^reaction|increases^activity	1	1
Luteolin	D047311	491-70-3		2876	[Luteolin co-treated with 4(G)-alpha-glucopyranosyl-rutin] inhibits the reaction [Doxorubicin results in decreased activity of GPX1 protein]	affects^cotreatment|decreases^activity|decreases^reaction	1	1
Luteolin	D047311	491-70-3		79792	Luteolin inhibits the reaction [[Lipopolysaccharides co-treated with Adenosine Triphosphate] results in increased cleavage of GSDMD protein]	affects^cotreatment|decreases^reaction|increases^cleavage	1	1
Luteolin	D047311	491-70-3		79792	Luteolin inhibits the reaction [Lipopolysaccharides results in increased expression of GSDMD protein]	decreases^reaction|increases^expression	1	1
homoorientin	C057912			2932	homoorientin results in decreased phosphorylation of GSK3B protein	decreases^phosphorylation	1	1
5,7,3',4'-tetramethylluteolin	C103111	855-97-0		2936	5,7,3',4'-tetramethylluteolin inhibits the reaction [Methotrexate results in decreased activity of GSR protein]	decreases^activity|decreases^reaction	1	1
Luteolin	D047311	491-70-3		2938	Luteolin results in increased expression of GSTA1 mRNA	increases^expression	1	1
Luteolin	D047311	491-70-3		2953	Luteolin results in increased expression of GSTT2 mRNA	increases^expression	1	1
Luteolin	D047311	491-70-3		3014	CYP1A1 protein promotes the reaction [Luteolin results in increased expression of H2AX protein]	increases^expression|increases^reaction	1	1
Luteolin	D047311	491-70-3		3014	CYP1A2 protein promotes the reaction [Luteolin results in increased expression of H2AX protein]	increases^expression|increases^reaction	1	1
Luteolin	D047311	491-70-3		3014	Luteolin results in increased expression of H2AX protein	increases^expression	1	1
Luteolin	D047311	491-70-3		1839	Luteolin inhibits the reaction [Sodium Chloride results in increased expression of HBEGF mRNA]	decreases^reaction|increases^expression	1	1
Luteolin	D047311	491-70-3		3091	Luteolin inhibits the reaction [chromium hexavalent ion results in increased expression of HIF1A mRNA]	decreases^reaction|increases^expression	1	1
Luteolin	D047311	491-70-3		3091	Luteolin inhibits the reaction [chromium hexavalent ion results in increased expression of HIF1A protein]	decreases^reaction|increases^expression	1	1
Luteolin	D047311	491-70-3		3091	Luteolin inhibits the reaction [Oxygen deficiency results in increased activity of HIF1A protein]	decreases^reaction|increases^activity	1	1
Luteolin	D047311	491-70-3		3091	Luteolin promotes the reaction [Oxygen deficiency results in increased expression of HIF1A protein]	increases^expression|increases^reaction	1	1
Luteolin	D047311	491-70-3		3091	Luteolin results in decreased activity of HIF1A protein	decreases^activity	1	1
Luteolin	D047311	491-70-3		3091	Luteolin results in increased expression of and results in increased activity of HIF1A protein	increases^activity|increases^expression	1	1
scolymoside	C458139			3146	scolymoside inhibits the reaction [HMGB1 protein results in increased activity of MAPK1 protein]	decreases^reaction|increases^activity	1	1
scolymoside	C458139			3146	scolymoside inhibits the reaction [HMGB1 protein results in increased activity of MAPK3 protein]	decreases^reaction|increases^activity	1	1
scolymoside	C458139			3146	scolymoside inhibits the reaction [HMGB1 protein results in increased secretion of IL6 protein]	decreases^reaction|increases^secretion	1	1
scolymoside	C458139			3146	scolymoside inhibits the reaction [HMGB1 protein results in increased secretion of TNF protein]	decreases^reaction|increases^secretion	1	1
scolymoside	C458139			3146	scolymoside inhibits the reaction [Lipopolysaccharides results in increased secretion of HMGB1 protein]	decreases^reaction|increases^secretion	1	1
Luteolin	D047311	491-70-3		3162	Luteolin inhibits the reaction [bisphenol A results in decreased expression of HMOX1 protein]	decreases^expression|decreases^reaction	1	1
Luteolin	D047311	491-70-3		3162	Luteolin inhibits the reaction [Vehicle Emissions analog results in increased expression of HMOX1 protein]	decreases^reaction|increases^expression	1	1
Luteolin	D047311	491-70-3		3162	Luteolin promotes the reaction [Irinotecan results in increased expression of HMOX1 mRNA]	increases^expression|increases^reaction	1	1
Luteolin	D047311	491-70-3		3162	Luteolin promotes the reaction [[Lipopolysaccharides co-treated with Adenosine Triphosphate] results in increased expression of HMOX1 protein]	affects^cotreatment|increases^expression|increases^reaction	1	1
Luteolin	D047311	491-70-3		3162	Luteolin results in increased expression of HMOX1 mRNA	increases^expression	2	2
Luteolin	D047311	491-70-3		3162	[Luteolin results in increased expression of HMOX1 mRNA] which results in decreased susceptibility to tert-Butylhydroperoxide	decreases^response to substance|increases^expression	1	1
Luteolin	D047311	491-70-3		3162	Luteolin results in increased expression of HMOX1 protein	increases^expression	2	2
luteolin-7-O-glucuronide	C456096			3162	luteolin-7-O-glucuronide promotes the reaction [Lipopolysaccharides results in increased expression of HMOX1 protein]	increases^expression|increases^reaction	1	1
luteolin-7-O-glucuronide	C456096			3162	luteolin-7-O-glucuronide results in increased expression of HMOX1 mRNA	increases^expression	1	1
Luteolin	D047311	491-70-3		51478	Luteolin results in decreased expression of HSD17B7 mRNA	decreases^expression	1	1
Luteolin	D047311	491-70-3		3309	Luteolin inhibits the reaction [Tunicamycin results in increased expression of HSPA5 mRNA]	decreases^reaction|increases^expression	1	2
Luteolin	D047311	491-70-3		3309	Luteolin inhibits the reaction [Tunicamycin results in increased expression of HSPA5 protein]	decreases^reaction|increases^expression	1	1
Luteolin	D047311	491-70-3		3383	Luteolin inhibits the reaction [TNF protein results in increased expression of ICAM1 mRNA]	decreases^reaction|increases^expression	2	1
Luteolin	D047311	491-70-3		3383	Luteolin inhibits the reaction [TNF protein results in increased expression of ICAM1 protein]	decreases^reaction|increases^expression	2	1
scolymoside	C458139			3383	scolymoside inhibits the reaction [TGFBI protein results in increased expression of ICAM1 protein]	decreases^reaction|increases^expression	1	1
Luteolin	D047311	491-70-3		3456	Luteolin inhibits the reaction [Lipopolysaccharides results in increased expression of IFNB1 mRNA]	decreases^reaction|increases^expression	1	1
Luteolin	D047311	491-70-3		3456	Luteolin inhibits the reaction [Poly I-C results in increased expression of IFNB1 mRNA]	decreases^reaction|increases^expression	1	1
scolymoside	C458139			3456	scolymoside inhibits the reaction [Lipopolysaccharides results in increased secretion of IFNB1 protein]	decreases^reaction|increases^secretion	1	1
Luteolin	D047311	491-70-3		3458	Luteolin inhibits the reaction [[IL1B protein co-treated with IFNG protein] affects the localization of and results in increased activity of NFKB1 protein]	affects^cotreatment|affects^localization|decreases^reaction|increases^activity	1	1
Luteolin	D047311	491-70-3		3458	Luteolin inhibits the reaction [[IL1B protein co-treated with IFNG protein] affects the localization of and results in increased activity of RELA protein]	affects^cotreatment|affects^localization|decreases^reaction|increases^activity	1	1
Luteolin	D047311	491-70-3		3458	Luteolin inhibits the reaction [[IL1B protein co-treated with IFNG protein] results in decreased secretion of INS1 protein]	affects^cotreatment|decreases^reaction|decreases^secretion	1	1
Luteolin	D047311	491-70-3		3458	Luteolin inhibits the reaction [[IL1B protein co-treated with IFNG protein] results in increased abundance of Nitric Oxide]	affects^cotreatment|decreases^reaction|increases^abundance	1	1
Luteolin	D047311	491-70-3		3458	Luteolin inhibits the reaction [[IL1B protein co-treated with IFNG protein] results in increased degradation of NFKBIA protein]	affects^cotreatment|decreases^reaction|increases^degradation	1	1
Luteolin	D047311	491-70-3		3458	Luteolin inhibits the reaction [[IL1B protein co-treated with IFNG protein] results in increased expression of NOS2 mRNA]	affects^cotreatment|decreases^reaction|increases^expression	1	1
Luteolin	D047311	491-70-3		3458	Luteolin inhibits the reaction [[IL1B protein co-treated with IFNG protein] results in increased expression of NOS2 protein]	affects^cotreatment|decreases^reaction|increases^expression	1	1
Luteolin	D047311	491-70-3		3458	Luteolin results in increased expression of IFNG protein	increases^expression	1	1
Luteolin	D047311	491-70-3		3586	Luteolin inhibits the reaction [Doxorubicin results in decreased expression of IL10 protein]	decreases^expression|decreases^reaction	1	1
Luteolin	D047311	491-70-3		3586	Luteolin inhibits the reaction [Lipopolysaccharides results in increased secretion of IL10 protein]	decreases^reaction|increases^secretion	1	1
Luteolin	D047311	491-70-3		3586	Luteolin inhibits the reaction [nickel chloride results in increased expression of IL10 protein]	decreases^reaction|increases^expression	1	1
Luteolin	D047311	491-70-3		3593	Luteolin inhibits the reaction [Lipopolysaccharides results in increased expression of IL12B mRNA]	decreases^reaction|increases^expression	1	1
Luteolin	D047311	491-70-3		3593	Luteolin inhibits the reaction [Poly I-C results in increased expression of IL12B mRNA]	decreases^reaction|increases^expression	1	1
Luteolin	D047311	491-70-3		3596	[Cannabidiol co-treated with Luteolin co-treated with 3,3',4,5'-tetrahydroxystilbene] inhibits the reaction [[IL4 protein co-treated with IL13 protein co-treated with IL31 protein] results in increased expression of CCL17 mRNA]	affects^cotreatment|decreases^reaction|increases^expression	1	1
Luteolin	D047311	491-70-3		3596	[Cannabidiol co-treated with Luteolin co-treated with 3,3',4,5'-tetrahydroxystilbene] inhibits the reaction [[IL4 protein co-treated with IL13 protein co-treated with IL31 protein] results in increased expression of CCL2 mRNA]	affects^cotreatment|decreases^reaction|increases^expression	1	1
Luteolin	D047311	491-70-3		3596	[Cannabidiol co-treated with Luteolin co-treated with 3,3',4,5'-tetrahydroxystilbene] inhibits the reaction [[IL4 protein co-treated with IL13 protein co-treated with IL31 protein] results in increased expression of IL31RA mRNA]	affects^cotreatment|decreases^reaction|increases^expression	1	1
Luteolin	D047311	491-70-3		3596	[Cannabidiol co-treated with Luteolin co-treated with 3,3',4,5'-tetrahydroxystilbene] inhibits the reaction [[IL4 protein co-treated with IL13 protein co-treated with IL31 protein] results in increased expression of TSLP mRNA]	affects^cotreatment|decreases^reaction|increases^expression	1	1
Luteolin	D047311	491-70-3		3596	Luteolin inhibits the reaction [Calcimycin results in increased expression of IL13 mRNA]	decreases^reaction|increases^expression	1	1
Luteolin	D047311	491-70-3		3605	Luteolin inhibits the reaction [Freund's Adjuvant results in increased expression of IL17A protein]	decreases^reaction|increases^expression	1	1
5,7,3',4'-tetramethylluteolin	C103111	855-97-0		3553	5,7,3',4'-tetramethylluteolin inhibits the reaction [IL1B protein results in increased secretion of CCL2 protein]	decreases^reaction|increases^secretion	1	1
5,7,3',4'-tetramethylluteolin	C103111	855-97-0		3553	5,7,3',4'-tetramethylluteolin inhibits the reaction [IL1B protein results in increased secretion of IL6 protein]	decreases^reaction|increases^secretion	1	1
5,7,3',4'-tetramethylluteolin	C103111	855-97-0		3553	5,7,3',4'-tetramethylluteolin inhibits the reaction [Methotrexate results in increased expression of IL1B protein]	decreases^reaction|increases^expression	1	1
Luteolin	D047311	491-70-3		3553	Luteolin inhibits the reaction [bisphenol A results in decreased expression of IL1B protein]	decreases^expression|decreases^reaction	1	1
Luteolin	D047311	491-70-3		3553	Luteolin inhibits the reaction [chromium hexavalent ion results in increased secretion of IL1B protein]	decreases^reaction|increases^secretion	1	1
Luteolin	D047311	491-70-3		3553	Luteolin inhibits the reaction [cobaltous chloride results in increased expression of IL1B protein]	decreases^reaction|increases^expression	1	1
Luteolin	D047311	491-70-3		3553	Luteolin inhibits the reaction [decabromobiphenyl ether results in increased expression of IL1B protein]	decreases^reaction|increases^expression	1	1
Luteolin	D047311	491-70-3		3553	Luteolin inhibits the reaction [Doxorubicin results in increased expression of IL1B protein]	decreases^reaction|increases^expression	1	1
Luteolin	D047311	491-70-3		3553	Luteolin inhibits the reaction [Freund's Adjuvant results in increased expression of IL1B protein]	decreases^reaction|increases^expression	1	1
Luteolin	D047311	491-70-3		3553	Luteolin inhibits the reaction [Glucose results in increased expression of IL1B mRNA]	decreases^reaction|increases^expression	1	1
Luteolin	D047311	491-70-3		3553	Luteolin inhibits the reaction [Glucose results in increased expression of IL1B protein]	decreases^reaction|increases^expression	1	1
Luteolin	D047311	491-70-3		3553	Luteolin inhibits the reaction [[IL1B protein co-treated with IFNG protein] affects the localization of and results in increased activity of NFKB1 protein]	affects^cotreatment|affects^localization|decreases^reaction|increases^activity	1	1
Luteolin	D047311	491-70-3		3553	Luteolin inhibits the reaction [[IL1B protein co-treated with IFNG protein] affects the localization of and results in increased activity of RELA protein]	affects^cotreatment|affects^localization|decreases^reaction|increases^activity	1	1
Luteolin	D047311	491-70-3		3553	Luteolin inhibits the reaction [[IL1B protein co-treated with IFNG protein] results in decreased secretion of INS1 protein]	affects^cotreatment|decreases^reaction|decreases^secretion	1	1
Luteolin	D047311	491-70-3		3553	Luteolin inhibits the reaction [[IL1B protein co-treated with IFNG protein] results in increased abundance of Nitric Oxide]	affects^cotreatment|decreases^reaction|increases^abundance	1	1
Luteolin	D047311	491-70-3		3553	Luteolin inhibits the reaction [[IL1B protein co-treated with IFNG protein] results in increased degradation of NFKBIA protein]	affects^cotreatment|decreases^reaction|increases^degradation	1	1
Luteolin	D047311	491-70-3		3553	Luteolin inhibits the reaction [[IL1B protein co-treated with IFNG protein] results in increased expression of NOS2 mRNA]	affects^cotreatment|decreases^reaction|increases^expression	1	1
Luteolin	D047311	491-70-3		3553	Luteolin inhibits the reaction [[IL1B protein co-treated with IFNG protein] results in increased expression of NOS2 protein]	affects^cotreatment|decreases^reaction|increases^expression	1	1
Luteolin	D047311	491-70-3		3553	Luteolin inhibits the reaction [IL1B protein results in increased expression of MMP13 mRNA]	decreases^reaction|increases^expression	1	0
Luteolin	D047311	491-70-3		3553	Luteolin inhibits the reaction [IL1B protein results in increased expression of MMP9 mRNA]	decreases^reaction|increases^expression	1	0
Luteolin	D047311	491-70-3		3553	Luteolin inhibits the reaction [IL1B protein results in increased phosphorylation of MAPK1 protein]	decreases^reaction|increases^phosphorylation	1	0
Luteolin	D047311	491-70-3		3553	Luteolin inhibits the reaction [IL1B protein results in increased phosphorylation of MAPK3 protein]	decreases^reaction|increases^phosphorylation	1	0
Luteolin	D047311	491-70-3		3553	Luteolin inhibits the reaction [IL1B protein results in increased secretion of CCL2 protein]	decreases^reaction|increases^secretion	1	1
Luteolin	D047311	491-70-3		3553	Luteolin inhibits the reaction [IL1B protein results in increased secretion of IL6 protein]	decreases^reaction|increases^secretion	1	1
Luteolin	D047311	491-70-3		3553	Luteolin inhibits the reaction [Irinotecan results in increased expression of IL1B mRNA]	decreases^reaction|increases^expression	1	1
Luteolin	D047311	491-70-3		3553	Luteolin inhibits the reaction [Irinotecan results in increased secretion of IL1B protein]	decreases^reaction|increases^secretion	1	1
Luteolin	D047311	491-70-3		3553	Luteolin inhibits the reaction [lipopolysaccharide, Escherichia coli O111 B4 results in increased secretion of IL1B protein]	decreases^reaction|increases^secretion	1	1
Luteolin	D047311	491-70-3		3553	Luteolin inhibits the reaction [[Lipopolysaccharides co-treated with Adenosine Triphosphate] results in increased expression of IL1B protein]	affects^cotreatment|decreases^reaction|increases^expression	1	1
Luteolin	D047311	491-70-3		3553	Luteolin inhibits the reaction [Lipopolysaccharides results in increased secretion of IL1B protein]	decreases^reaction|increases^secretion	1	1
Luteolin	D047311	491-70-3		3553	Luteolin inhibits the reaction [lipoteichoic acid results in increased expression of IL1B]	decreases^reaction|increases^expression	1	1
Luteolin	D047311	491-70-3		3553	Luteolin inhibits the reaction [nickel chloride results in increased expression of IL1B protein]	decreases^reaction|increases^expression	1	1
Luteolin	D047311	491-70-3		3553	Luteolin inhibits the reaction [Rotenone results in increased secretion of IL1B protein]	decreases^reaction|increases^secretion	1	1
Luteolin	D047311	491-70-3		3553	Luteolin results in decreased expression of IL1B mRNA	decreases^expression	1	1
Luteolin	D047311	491-70-3		3553	Luteolin results in decreased expression of IL1B protein	decreases^expression	1	1
luteolin 3'-glucuronide	C428530			3553	luteolin 3'-glucuronide inhibits the reaction [Lipopolysaccharides results in increased expression of IL1B mRNA]	decreases^reaction|increases^expression	1	1
luteolin-7-O-glucuronide	C456096			3553	luteolin-7-O-glucuronide inhibits the reaction [Lipopolysaccharides results in increased expression of IL1B mRNA]	decreases^reaction|increases^expression	2	1
Luteolin	D047311	491-70-3		246778	Luteolin inhibits the reaction [Lipopolysaccharides results in increased expression of IL27 mRNA]	decreases^reaction|increases^expression	1	1
Luteolin	D047311	491-70-3		246778	Luteolin inhibits the reaction [Poly I-C results in increased expression of IL27 mRNA]	decreases^reaction|increases^expression	1	1
Luteolin	D047311	491-70-3		3562	Luteolin inhibits the reaction [Calcimycin results in increased expression of IL3 mRNA]	decreases^reaction|increases^expression	1	1
Luteolin	D047311	491-70-3		386653	[Cannabidiol co-treated with Luteolin co-treated with 3,3',4,5'-tetrahydroxystilbene] inhibits the reaction [[IL4 protein co-treated with IL13 protein co-treated with IL31 protein] results in increased expression of CCL17 mRNA]	affects^cotreatment|decreases^reaction|increases^expression	1	1
Luteolin	D047311	491-70-3		386653	[Cannabidiol co-treated with Luteolin co-treated with 3,3',4,5'-tetrahydroxystilbene] inhibits the reaction [[IL4 protein co-treated with IL13 protein co-treated with IL31 protein] results in increased expression of CCL2 mRNA]	affects^cotreatment|decreases^reaction|increases^expression	1	1
Luteolin	D047311	491-70-3		386653	[Cannabidiol co-treated with Luteolin co-treated with 3,3',4,5'-tetrahydroxystilbene] inhibits the reaction [[IL4 protein co-treated with IL13 protein co-treated with IL31 protein] results in increased expression of IL31RA mRNA]	affects^cotreatment|decreases^reaction|increases^expression	1	1
Luteolin	D047311	491-70-3		386653	[Cannabidiol co-treated with Luteolin co-treated with 3,3',4,5'-tetrahydroxystilbene] inhibits the reaction [[IL4 protein co-treated with IL13 protein co-treated with IL31 protein] results in increased expression of TSLP mRNA]	affects^cotreatment|decreases^reaction|increases^expression	1	1
Luteolin	D047311	491-70-3		133396	[Cannabidiol co-treated with Luteolin co-treated with 3,3',4,5'-tetrahydroxystilbene] inhibits the reaction [[IL4 protein co-treated with IL13 protein co-treated with IL31 protein] results in increased expression of IL31RA mRNA]	affects^cotreatment|decreases^reaction|increases^expression	1	1
Luteolin	D047311	491-70-3		133396	[Cannabidiol co-treated with Luteolin co-treated with 3,3',4,5'-tetrahydroxystilbene] results in increased methylation of IL31RA promoter	affects^cotreatment|increases^methylation	1	1
Luteolin	D047311	491-70-3		90865	Luteolin inhibits the reaction [Irinotecan results in increased expression of IL33 mRNA]	decreases^reaction|increases^expression	1	1
Luteolin	D047311	491-70-3		90865	Luteolin inhibits the reaction [Irinotecan results in increased secretion of IL33 protein]	decreases^reaction|increases^secretion	1	1
Luteolin	D047311	491-70-3		3565	[Cannabidiol co-treated with Luteolin co-treated with 3,3',4,5'-tetrahydroxystilbene] inhibits the reaction [[IL4 protein co-treated with IL13 protein co-treated with IL31 protein] results in increased expression of CCL17 mRNA]	affects^cotreatment|decreases^reaction|increases^expression	1	1
Luteolin	D047311	491-70-3		3565	[Cannabidiol co-treated with Luteolin co-treated with 3,3',4,5'-tetrahydroxystilbene] inhibits the reaction [[IL4 protein co-treated with IL13 protein co-treated with IL31 protein] results in increased expression of CCL2 mRNA]	affects^cotreatment|decreases^reaction|increases^expression	1	1
Luteolin	D047311	491-70-3		3565	[Cannabidiol co-treated with Luteolin co-treated with 3,3',4,5'-tetrahydroxystilbene] inhibits the reaction [[IL4 protein co-treated with IL13 protein co-treated with IL31 protein] results in increased expression of IL31RA mRNA]	affects^cotreatment|decreases^reaction|increases^expression	1	1
Luteolin	D047311	491-70-3		3565	[Cannabidiol co-treated with Luteolin co-treated with 3,3',4,5'-tetrahydroxystilbene] inhibits the reaction [[IL4 protein co-treated with IL13 protein co-treated with IL31 protein] results in increased expression of TSLP mRNA]	affects^cotreatment|decreases^reaction|increases^expression	1	1
Luteolin	D047311	491-70-3		3565	Luteolin inhibits the reaction [[Calcimycin co-treated with Tetradecanoylphorbol Acetate] results in increased expression of IL4]	affects^cotreatment|decreases^reaction|increases^expression	1	1
Luteolin	D047311	491-70-3		3565	Luteolin inhibits the reaction [Calcimycin results in increased expression of IL4 mRNA]	decreases^reaction|increases^expression	1	1
Luteolin	D047311	491-70-3		3565	Luteolin results in decreased expression of IL4 protein	decreases^expression	2	2
Luteolin	D047311	491-70-3		3567	Luteolin results in decreased expression of IL5 protein	decreases^expression	1	1
5,7,3',4'-tetramethylluteolin	C103111	855-97-0		3569	5,7,3',4'-tetramethylluteolin inhibits the reaction [IL1B protein results in increased secretion of IL6 protein]	decreases^reaction|increases^secretion	1	1
homoorientin	C057912			3569	homoorientin inhibits the reaction [Ethanol results in increased expression of IL6 protein]	decreases^reaction|increases^expression	1	1
Luteolin	D047311	491-70-3		3569	Luteolin inhibits the reaction [bisphenol A results in decreased expression of IL6 protein]	decreases^expression|decreases^reaction	1	1
Luteolin	D047311	491-70-3		3569	Luteolin inhibits the reaction [chromium hexavalent ion results in increased secretion of IL6 protein]	decreases^reaction|increases^secretion	1	1
Luteolin	D047311	491-70-3		3569	Luteolin inhibits the reaction [decabromobiphenyl ether results in increased expression of IL6 protein]	decreases^reaction|increases^expression	1	1
Luteolin	D047311	491-70-3		3569	Luteolin inhibits the reaction [Freund's Adjuvant results in increased expression of IL6 protein]	decreases^reaction|increases^expression	1	1
Luteolin	D047311	491-70-3		3569	Luteolin inhibits the reaction [IL1B protein results in increased secretion of IL6 protein]	decreases^reaction|increases^secretion	1	1
Luteolin	D047311	491-70-3		3569	Luteolin inhibits the reaction [lipopolysaccharide, E. coli O26-B6 results in increased expression of IL6 protein]	decreases^reaction|increases^expression	1	1
Luteolin	D047311	491-70-3		3569	Luteolin inhibits the reaction [Lipopolysaccharides results in increased expression of IL6 mRNA]	decreases^reaction|increases^expression	1	1
Luteolin	D047311	491-70-3		3569	Luteolin inhibits the reaction [Lipopolysaccharides results in increased expression of IL6 protein]	decreases^reaction|increases^expression	1	1
Luteolin	D047311	491-70-3		3569	Luteolin inhibits the reaction [Lipopolysaccharides results in increased secretion of IL6 protein]	decreases^reaction|increases^secretion	1	1
Luteolin	D047311	491-70-3		3569	Luteolin inhibits the reaction [nickel chloride results in increased expression of IL6 protein]	decreases^reaction|increases^expression	1	1
Luteolin	D047311	491-70-3		3569	Luteolin inhibits the reaction [Poly I-C results in increased expression of IL6 mRNA]	decreases^reaction|increases^expression	1	1
Luteolin	D047311	491-70-3		3569	Luteolin inhibits the reaction [TNF protein results in increased expression of IL6 protein]	decreases^reaction|increases^expression	1	1
luteolin 3'-glucuronide	C428530			3569	luteolin 3'-glucuronide inhibits the reaction [Lipopolysaccharides results in increased expression of IL6 mRNA]	decreases^reaction|increases^expression	1	1
luteolin-7-glucoside	C066408			3569	luteolin-7-glucoside inhibits the reaction [lipopolysaccharide, E. coli O26-B6 results in increased expression of IL6 protein]	decreases^reaction|increases^expression	1	1
luteolin-7-O-glucuronide	C456096			3569	luteolin-7-O-glucuronide inhibits the reaction [Lipopolysaccharides results in increased expression of IL6 mRNA]	decreases^reaction|increases^expression	2	1
scolymoside	C458139			3569	scolymoside inhibits the reaction [HMGB1 protein results in increased secretion of IL6 protein]	decreases^reaction|increases^secretion	1	1
scolymoside	C458139			3569	scolymoside inhibits the reaction [Polyphosphates results in increased secretion of IL6 protein]	decreases^reaction|increases^secretion	1	1
scolymoside	C458139			3569	scolymoside inhibits the reaction [TGFBI protein results in increased secretion of IL6 protein]	decreases^reaction|increases^secretion	1	1
Luteolin	D047311	491-70-3		16333	Luteolin inhibits the reaction [Fructose results in increased expression of INS1 protein]	decreases^reaction|increases^expression	1	1
Luteolin	D047311	491-70-3		16333	Luteolin inhibits the reaction [[IL1B protein co-treated with IFNG protein] results in decreased secretion of INS1 protein]	affects^cotreatment|decreases^reaction|decreases^secretion	1	1
Luteolin	D047311	491-70-3		16333	Luteolin inhibits the reaction [INS1 protein affects the localization of SLC2A4 protein]	affects^localization|decreases^reaction	1	1
Luteolin	D047311	491-70-3		16333	Luteolin inhibits the reaction [INS1 protein results in increased activity of AKT1 protein]	decreases^reaction|increases^activity	1	1
Luteolin	D047311	491-70-3		16333	Luteolin inhibits the reaction [INS1 protein results in increased phosphorylation of INSR protein]	decreases^reaction|increases^phosphorylation	1	1
Luteolin	D047311	491-70-3		16333	Luteolin inhibits the reaction [INS1 protein results in increased uptake of Deoxyglucose]	decreases^reaction|increases^uptake	1	1
Luteolin	D047311	491-70-3		3643	Luteolin inhibits the reaction [INS1 protein results in increased phosphorylation of INSR protein]	decreases^reaction|increases^phosphorylation	1	1
Luteolin	D047311	491-70-3		3661	Luteolin inhibits the reaction [Lipopolysaccharides promotes the reaction [IRF3 protein binds to IRF3 protein]]	affects^binding|decreases^reaction|increases^reaction	1	1
Luteolin	D047311	491-70-3		3661	Luteolin inhibits the reaction [Lipopolysaccharides results in increased expression of IRF3 mRNA]	decreases^reaction|increases^expression	1	0
Luteolin	D047311	491-70-3		3661	Luteolin inhibits the reaction [Lipopolysaccharides results in increased phosphorylation of IRF3 protein]	decreases^reaction|increases^phosphorylation	1	1
Luteolin	D047311	491-70-3		3661	Luteolin inhibits the reaction [Poly I-C results in increased expression of IRF3 mRNA]	decreases^reaction|increases^expression	1	0
Luteolin	D047311	491-70-3		3661	Luteolin inhibits the reaction [TBK1 protein results in increased expression of IRF3 mRNA]	decreases^reaction|increases^expression	1	0
scolymoside	C458139			3661	scolymoside inhibits the reaction [Lipopolysaccharides results in increased phosphorylation of and results in increased expression of IRF3 protein]	decreases^reaction|increases^expression|increases^phosphorylation	1	1
Luteolin	D047311	491-70-3		3716	Luteolin inhibits the reaction [Cisplatin results in increased phosphorylation of JAK1 protein]	decreases^reaction|increases^phosphorylation	1	1
Luteolin	D047311	491-70-3		3725	Luteolin analog inhibits the reaction [Tetradecanoylphorbol Acetate affects the localization of JUN protein]	affects^localization|decreases^reaction	1	1
Luteolin	D047311	491-70-3		3725	Luteolin inhibits the reaction [Lipopolysaccharides results in increased phosphorylation of JUN protein]	decreases^reaction|increases^phosphorylation	1	1
Luteolin	D047311	491-70-3		3725	Luteolin inhibits the reaction [TNF protein results in increased activity of [FOS protein binds to JUN protein]]	affects^binding|decreases^reaction|increases^activity	1	1
Luteolin	D047311	491-70-3		3725	Luteolin inhibits the reaction [TNF protein results in increased expression of JUN mRNA]	decreases^reaction|increases^expression	1	1
Luteolin	D047311	491-70-3		3725	Luteolin promotes the reaction [TNF protein results in increased phosphorylation of JUN protein]	increases^phosphorylation|increases^reaction	1	1
Luteolin	D047311	491-70-3		3725	Luteolin results in decreased expression of JUN mRNA	decreases^expression	1	1
Luteolin	D047311	491-70-3		3725	Luteolin results in decreased phosphorylation of and results in decreased activity of JUN protein	decreases^activity|decreases^phosphorylation	1	1
Luteolin	D047311	491-70-3		3725	Luteolin results in decreased phosphorylation of JUN protein	decreases^phosphorylation	1	1
scolymoside	C458139			3725	scolymoside inhibits the reaction [Lipopolysaccharides affects the phosphorylation of and affects the expression of and affects the localization of JUN protein]	affects^expression|affects^localization|affects^phosphorylation|decreases^reaction	1	1
Luteolin	D047311	491-70-3		3726	Luteolin results in decreased activity of JUNB protein	decreases^activity	1	1
luteolin 3'-glucuronide	C428530			3726	luteolin 3'-glucuronide inhibits the reaction [Lipopolysaccharides results in increased expression of JUNB mRNA]	decreases^reaction|increases^expression	1	1
luteolin-7-O-glucuronide	C456096			3726	luteolin-7-O-glucuronide inhibits the reaction [Lipopolysaccharides results in increased expression of JUNB mRNA]	decreases^reaction|increases^expression	1	1
Luteolin	D047311	491-70-3		3727	Luteolin results in decreased activity of JUND protein	decreases^activity	1	1
luteolin-7-O-glucuronide	C456096			3791	luteolin-7-O-glucuronide binds to KDR protein	affects^binding	1	0
Luteolin	D047311	491-70-3		9817	Luteolin inhibits the reaction [decabromobiphenyl ether results in decreased expression of KEAP1 protein]	decreases^expression|decreases^reaction	1	1
homoorientin	C057912			51176	homoorientin results in decreased expression of LEF1 protein	decreases^expression	1	1
Luteolin	D047311	491-70-3		120892	Luteolin inhibits the reaction [Rotenone results in increased expression of LRRK2 mRNA]	decreases^reaction|increases^expression	1	1
Luteolin	D047311	491-70-3		120892	[Rotenone co-treated with Luteolin] results in increased expression of LRRK2 mRNA	affects^cotreatment|increases^expression	1	1
Luteolin	D047311	491-70-3		4047	Luteolin results in decreased expression of LSS mRNA	decreases^expression	1	1
Luteolin	D047311	491-70-3		4128	Luteolin inhibits the reaction [MAOA protein results in increased abundance of hydroxyindoleacetaldehyde]	decreases^reaction|increases^abundance	1	1
Luteolin	D047311	491-70-3		4128	Luteolin inhibits the reaction [MAOA protein results in increased metabolism of Serotonin]	decreases^reaction|increases^metabolic processing	1	1
Luteolin	D047311	491-70-3		4128	Luteolin inhibits the reaction [[MAOA protein results in increased metabolism of Serotonin] which results in increased abundance of hydroxyindoleacetaldehyde]	decreases^reaction|increases^abundance|increases^metabolic processing	1	1
Luteolin	D047311	491-70-3		4128	Luteolin results in decreased activity of MAOA protein	decreases^activity	1	2
Luteolin	D047311	491-70-3		81631	Luteolin results in increased expression of and results in increased lipidation of MAP1LC3B protein	increases^expression|increases^lipidation	1	1
Luteolin	D047311	491-70-3		81631	mirdametinib inhibits the reaction [Luteolin results in increased expression of and results in increased lipidation of MAP1LC3B protein]	decreases^reaction|increases^expression|increases^lipidation	1	1
luteolin-7-O-glucuronide	C456096			6885	luteolin-7-O-glucuronide inhibits the reaction [Lipopolysaccharides results in increased phosphorylation of MAP3K7 protein]	decreases^reaction|increases^phosphorylation	1	1
homoorientin	C057912			5594	homoorientin promotes the reaction [Zinc Oxide analog results in decreased phosphorylation of MAPK1 protein]	decreases^phosphorylation|increases^reaction	1	1
homoorientin	C057912			5594	Zinc Oxide analog promotes the reaction [homoorientin results in decreased phosphorylation of MAPK1 protein]	decreases^phosphorylation|increases^reaction	1	1
Luteolin	D047311	491-70-3		5594	2-(2-amino-3-methoxyphenyl)-4H-1-benzopyran-4-one inhibits the reaction [Luteolin results in increased phosphorylation of MAPK1 protein]	decreases^reaction|increases^phosphorylation	1	1
Luteolin	D047311	491-70-3		5594	Luteolin inhibits the reaction [chromium hexavalent ion results in increased phosphorylation of MAPK1 protein]	decreases^reaction|increases^phosphorylation	1	1
Luteolin	D047311	491-70-3		5594	Luteolin inhibits the reaction [decabromobiphenyl ether results in increased phosphorylation of MAPK1 protein]	decreases^reaction|increases^phosphorylation	1	1
Luteolin	D047311	491-70-3		5594	Luteolin inhibits the reaction [Glucose results in increased phosphorylation of MAPK1 protein]	decreases^reaction|increases^phosphorylation	1	1
Luteolin	D047311	491-70-3		5594	Luteolin inhibits the reaction [IL1B protein results in increased phosphorylation of MAPK1 protein]	decreases^reaction|increases^phosphorylation	1	0
Luteolin	D047311	491-70-3		5594	Luteolin inhibits the reaction [Lipopolysaccharides results in increased phosphorylation of MAPK1 protein]	decreases^reaction|increases^phosphorylation	1	1
Luteolin	D047311	491-70-3		5594	Luteolin inhibits the reaction [TNF protein results in increased activity of MAPK1 protein]	decreases^reaction|increases^activity	1	1
Luteolin	D047311	491-70-3		5594	Luteolin results in decreased expression of MAPK1 mRNA	decreases^expression	1	1
Luteolin	D047311	491-70-3		5594	Luteolin results in decreased phosphorylation of and results in decreased activity of MAPK1 protein	decreases^activity|decreases^phosphorylation	2	2
Luteolin	D047311	491-70-3		5594	Luteolin results in decreased phosphorylation of MAPK1 protein	decreases^phosphorylation	1	1
Luteolin	D047311	491-70-3		5594	Luteolin results in increased activity of MAPK1 protein	increases^activity	2	1
Luteolin	D047311	491-70-3		5594	Luteolin results in increased phosphorylation of MAPK1 protein	increases^phosphorylation	2	1
Luteolin	D047311	491-70-3		5594	mirdametinib inhibits the reaction [Luteolin results in increased phosphorylation of MAPK1 protein]	decreases^reaction|increases^phosphorylation	1	1
luteolin-7-glucoside	C066408			5594	1,3-bis(4-hydroxyphenyl)-4-methyl-5-(4-(2-piperidinylethoxy)phenol)-1H-pyrazole inhibits the reaction [luteolin-7-glucoside inhibits the reaction [1-Methyl-4-phenylpyridinium results in decreased phosphorylation of MAPK1 protein]]	decreases^phosphorylation|decreases^reaction	1	1
luteolin-7-glucoside	C066408			5594	4-(2-phenyl-5,7-bis(trifluoromethyl)pyrazolo(1,5-a)pyrimidin-3-yl)phenol inhibits the reaction [luteolin-7-glucoside inhibits the reaction [1-Methyl-4-phenylpyridinium results in decreased phosphorylation of MAPK1 protein]]	decreases^phosphorylation|decreases^reaction	1	1
luteolin-7-glucoside	C066408			5594	Fulvestrant inhibits the reaction [luteolin-7-glucoside inhibits the reaction [1-Methyl-4-phenylpyridinium results in decreased phosphorylation of MAPK1 protein]]	decreases^phosphorylation|decreases^reaction	1	1
luteolin-7-glucoside	C066408			5594	luteolin-7-glucoside inhibits the reaction [1-Methyl-4-phenylpyridinium results in decreased phosphorylation of MAPK1 protein]	decreases^phosphorylation|decreases^reaction	1	1
luteolin-7-glucoside	C066408			5594	luteolin-7-glucoside results in decreased phosphorylation of MAPK1 protein	decreases^phosphorylation	1	1
scolymoside	C458139			5594	scolymoside inhibits the reaction [HMGB1 protein results in increased activity of MAPK1 protein]	decreases^reaction|increases^activity	1	1
scolymoside	C458139			5594	scolymoside inhibits the reaction [Lipopolysaccharides results in increased phosphorylation of MAPK1 protein]	decreases^reaction|increases^phosphorylation	1	1
scolymoside	C458139			5594	scolymoside inhibits the reaction [TGFBI protein results in increased activity of MAPK1 protein]	decreases^reaction|increases^activity	1	1
Luteolin	D047311	491-70-3		5602	Luteolin results in increased phosphorylation of MAPK10 protein	increases^phosphorylation	1	1
homoorientin	C057912			5595	homoorientin promotes the reaction [Zinc Oxide analog results in decreased phosphorylation of MAPK3 protein]	decreases^phosphorylation|increases^reaction	1	1
homoorientin	C057912			5595	Zinc Oxide analog promotes the reaction [homoorientin results in decreased phosphorylation of MAPK3 protein]	decreases^phosphorylation|increases^reaction	1	1
Luteolin	D047311	491-70-3		5595	2-(2-amino-3-methoxyphenyl)-4H-1-benzopyran-4-one inhibits the reaction [Luteolin results in increased phosphorylation of MAPK3 protein]	decreases^reaction|increases^phosphorylation	1	1
Luteolin	D047311	491-70-3		5595	Luteolin inhibits the reaction [chromium hexavalent ion results in increased phosphorylation of MAPK3 protein]	decreases^reaction|increases^phosphorylation	1	1
Luteolin	D047311	491-70-3		5595	Luteolin inhibits the reaction [decabromobiphenyl ether results in increased phosphorylation of MAPK3 protein]	decreases^reaction|increases^phosphorylation	1	1
Luteolin	D047311	491-70-3		5595	Luteolin inhibits the reaction [Glucose results in increased phosphorylation of MAPK3 protein]	decreases^reaction|increases^phosphorylation	1	1
Luteolin	D047311	491-70-3		5595	Luteolin inhibits the reaction [IL1B protein results in increased phosphorylation of MAPK3 protein]	decreases^reaction|increases^phosphorylation	1	0
Luteolin	D047311	491-70-3		5595	Luteolin inhibits the reaction [Lipopolysaccharides results in increased phosphorylation of MAPK3 protein]	decreases^reaction|increases^phosphorylation	1	1
Luteolin	D047311	491-70-3		5595	Luteolin inhibits the reaction [lipoteichoic acid results in increased phosphorylation of MAPK3 protein]	decreases^reaction|increases^phosphorylation	1	1
Luteolin	D047311	491-70-3		5595	Luteolin results in decreased phosphorylation of and results in decreased activity of MAPK3 protein	decreases^activity|decreases^phosphorylation	2	2
Luteolin	D047311	491-70-3		5595	Luteolin results in decreased phosphorylation of MAPK3 protein	decreases^phosphorylation	1	1
Luteolin	D047311	491-70-3		5595	Luteolin results in increased activity of MAPK3 protein	increases^activity	1	1
Luteolin	D047311	491-70-3		5595	Luteolin results in increased phosphorylation of MAPK3 protein	increases^phosphorylation	2	1
Luteolin	D047311	491-70-3		5595	mirdametinib inhibits the reaction [Luteolin results in increased phosphorylation of MAPK3 protein]	decreases^reaction|increases^phosphorylation	1	1
luteolin-7-glucoside	C066408			5595	1,3-bis(4-hydroxyphenyl)-4-methyl-5-(4-(2-piperidinylethoxy)phenol)-1H-pyrazole inhibits the reaction [luteolin-7-glucoside inhibits the reaction [1-Methyl-4-phenylpyridinium results in decreased phosphorylation of MAPK3 protein]]	decreases^phosphorylation|decreases^reaction	1	1
luteolin-7-glucoside	C066408			5595	4-(2-phenyl-5,7-bis(trifluoromethyl)pyrazolo(1,5-a)pyrimidin-3-yl)phenol inhibits the reaction [luteolin-7-glucoside inhibits the reaction [1-Methyl-4-phenylpyridinium results in decreased phosphorylation of MAPK3 protein]]	decreases^phosphorylation|decreases^reaction	1	1
luteolin-7-glucoside	C066408			5595	Fulvestrant inhibits the reaction [luteolin-7-glucoside inhibits the reaction [1-Methyl-4-phenylpyridinium results in decreased phosphorylation of MAPK3 protein]]	decreases^phosphorylation|decreases^reaction	1	1
luteolin-7-glucoside	C066408			5595	luteolin-7-glucoside inhibits the reaction [1-Methyl-4-phenylpyridinium results in decreased phosphorylation of MAPK3 protein]	decreases^phosphorylation|decreases^reaction	1	1
luteolin-7-glucoside	C066408			5595	luteolin-7-glucoside results in decreased phosphorylation of MAPK3 protein	decreases^phosphorylation	1	1
scolymoside	C458139			5595	scolymoside inhibits the reaction [HMGB1 protein results in increased activity of MAPK3 protein]	decreases^reaction|increases^activity	1	1
scolymoside	C458139			5595	scolymoside inhibits the reaction [Lipopolysaccharides results in increased phosphorylation of MAPK3 protein]	decreases^reaction|increases^phosphorylation	1	1
scolymoside	C458139			5595	scolymoside inhibits the reaction [TGFBI protein results in increased activity of MAPK3 protein]	decreases^reaction|increases^activity	1	1
Luteolin	D047311	491-70-3		5599	Luteolin analog inhibits the reaction [Tetradecanoylphorbol Acetate results in increased phosphorylation of MAPK8 protein]	decreases^reaction|increases^phosphorylation	1	1
Luteolin	D047311	491-70-3		5599	Luteolin promotes the reaction [TNF protein results in increased phosphorylation of MAPK8 protein]	increases^phosphorylation|increases^reaction	1	1
Luteolin	D047311	491-70-3		5599	Luteolin results in decreased phosphorylation of and results in decreased activity of MAPK8 protein	decreases^activity|decreases^phosphorylation	1	1
Luteolin	D047311	491-70-3		5599	Luteolin results in increased phosphorylation of MAPK8 protein	increases^phosphorylation	1	1
Luteolin	D047311	491-70-3		5601	Luteolin analog inhibits the reaction [Tetradecanoylphorbol Acetate results in increased phosphorylation of MAPK9 protein]	decreases^reaction|increases^phosphorylation	1	1
Luteolin	D047311	491-70-3		5601	Luteolin results in increased phosphorylation of MAPK9 protein	increases^phosphorylation	1	1
Luteolin	D047311	491-70-3		4170	Luteolin results in decreased expression of MCL1 protein	decreases^expression	1	1
Luteolin	D047311	491-70-3		4193	Luteolin promotes the reaction [Hydrogen Peroxide results in increased expression of MDM2 mRNA]	increases^expression|increases^reaction	1	1
Luteolin	D047311	491-70-3		4193	Luteolin results in increased expression of MDM2 mRNA	increases^expression	1	1
Luteolin	D047311	491-70-3		4312	Luteolin results in decreased expression of MMP1 mRNA	decreases^expression	1	1
Luteolin	D047311	491-70-3		4312	Luteolin results in decreased expression of MMP1 protein	decreases^expression	1	1
Luteolin	D047311	491-70-3		4322	Luteolin inhibits the reaction [IL1B protein results in increased expression of MMP13 mRNA]	decreases^reaction|increases^expression	1	0
homoorientin	C057912			4316	homoorientin results in decreased expression of MMP7 protein	decreases^expression	1	1
Luteolin	D047311	491-70-3		4318	Luteolin analog inhibits the reaction [Tetradecanoylphorbol Acetate results in increased expression of MMP9 mRNA]	decreases^reaction|increases^expression	1	1
Luteolin	D047311	491-70-3		4318	Luteolin analog inhibits the reaction [Tetradecanoylphorbol Acetate results in increased expression of MMP9 protein]	decreases^reaction|increases^expression	1	1
Luteolin	D047311	491-70-3		4318	Luteolin inhibits the reaction [Carbon Tetrachloride results in decreased expression of MMP9 protein]	decreases^expression|decreases^reaction	1	1
Luteolin	D047311	491-70-3		4318	Luteolin inhibits the reaction [chromium hexavalent ion results in increased expression of MMP9 protein]	decreases^reaction|increases^expression	1	1
Luteolin	D047311	491-70-3		4318	Luteolin inhibits the reaction [EGF protein results in increased secretion of MMP9 protein]	decreases^reaction|increases^secretion	1	1
Luteolin	D047311	491-70-3		4318	Luteolin inhibits the reaction [IL1B protein results in increased expression of MMP9 mRNA]	decreases^reaction|increases^expression	1	0
Luteolin	D047311	491-70-3		4318	Luteolin results in decreased secretion of MMP9 protein	decreases^secretion	1	1
Luteolin	D047311	491-70-3		4318	Luteolin results in increased expression of MMP9 protein	increases^expression	1	1
homoorientin	C057912			4353	homoorientin inhibits the reaction [Ethanol results in increased activity of MPO protein]	decreases^reaction|increases^activity	1	1
Luteolin	D047311	491-70-3		4353	Luteolin inhibits the reaction [Doxorubicin results in increased activity of MPO protein]	decreases^reaction|increases^activity	1	1
scolymoside	C458139			4615	scolymoside inhibits the reaction [Lipopolysaccharides results in increased expression of MYD88 protein]	decreases^reaction|increases^expression	1	1
Luteolin	D047311	491-70-3		4638	Luteolin inhibits the reaction [decabromobiphenyl ether results in increased expression of MYLK protein]	decreases^reaction|increases^expression	1	1
Luteolin	D047311	491-70-3		4638	triptolide inhibits the reaction [Luteolin inhibits the reaction [decabromobiphenyl ether results in increased expression of MYLK protein]]	decreases^reaction|increases^expression	1	1
Luteolin	D047311	491-70-3		10725	Luteolin inhibits the reaction [Sodium Chloride results in increased expression of NFAT5 mRNA]	decreases^reaction|increases^expression	1	1
Luteolin	D047311	491-70-3		4778	Luteolin results in decreased expression of NFE2 mRNA	decreases^expression	1	1
5,7,3',4'-tetramethylluteolin	C103111	855-97-0		4780	5,7,3',4'-tetramethylluteolin inhibits the reaction [Methotrexate results in increased expression of NFE2L2 mRNA]	decreases^reaction|increases^expression	1	1
Luteolin	D047311	491-70-3		4780	Luteolin affects the localization of and results in increased activity of NFE2L2 protein	affects^localization|increases^activity	1	1
Luteolin	D047311	491-70-3		4780	Luteolin inhibits the reaction [bisphenol A results in decreased expression of NFE2L2 protein]	decreases^expression|decreases^reaction	1	1
Luteolin	D047311	491-70-3		4780	Luteolin inhibits the reaction [decabromobiphenyl ether results in decreased expression of NFE2L2 protein]	decreases^expression|decreases^reaction	1	1
Luteolin	D047311	491-70-3		4780	Luteolin inhibits the reaction [Irinotecan results in increased expression of NFE2L2 mRNA]	decreases^reaction|increases^expression	1	1
Luteolin	D047311	491-70-3		4780	Luteolin promotes the reaction [[Lipopolysaccharides co-treated with Adenosine Triphosphate] affects the localization of NFE2L2 protein]	affects^cotreatment|affects^localization|increases^reaction	1	1
Luteolin	D047311	491-70-3		4780	Luteolin promotes the reaction [Rotenone results in increased expression of NFE2L2 mRNA]	increases^expression|increases^reaction	1	1
Luteolin	D047311	491-70-3		4780	Luteolin results in increased activity of NFE2L2 protein	increases^activity	1	1
Luteolin	D047311	491-70-3		4780	[Luteolin results in increased activity of NFE2L2 protein] which results in decreased susceptibility to 1-Methyl-4-phenylpyridinium	decreases^response to substance|increases^activity	1	1
Luteolin	D047311	491-70-3		4780	Luteolin results in increased phosphorylation of and affects the localization of and results in increased activity of NFE2L2 protein	affects^localization|increases^activity|increases^phosphorylation	1	1
Luteolin	D047311	491-70-3		4780	[Luteolin results in increased phosphorylation of and affects the localization of and results in increased activity of NFE2L2 protein] which results in increased expression of SESN2 mRNA	affects^localization|increases^activity|increases^expression|increases^phosphorylation	1	1
luteolin-7-O-glucuronide	C456096			4780	luteolin-7-O-glucuronide promotes the reaction [Lipopolysaccharides results in increased expression of NFE2L2 protein]	increases^expression|increases^reaction	1	1
Luteolin	D047311	491-70-3		4790	Luteolin inhibits the reaction [decabromobiphenyl ether results in increased phosphorylation of and affects the localization of NFKB1 protein]	affects^localization|decreases^reaction|increases^phosphorylation	1	1
Luteolin	D047311	491-70-3		4790	Luteolin inhibits the reaction [[IL1B protein co-treated with IFNG protein] affects the localization of and results in increased activity of NFKB1 protein]	affects^cotreatment|affects^localization|decreases^reaction|increases^activity	1	1
Luteolin	D047311	491-70-3		4790	Luteolin inhibits the reaction [TNF protein results in increased activity of NFKB1 protein]	decreases^reaction|increases^activity	1	1
luteolin 3'-glucuronide	C428530			4790	luteolin 3'-glucuronide inhibits the reaction [Lipopolysaccharides results in increased expression of NFKB1 mRNA]	decreases^reaction|increases^expression	1	1
luteolin-7-O-glucuronide	C456096			4790	luteolin-7-O-glucuronide inhibits the reaction [Lipopolysaccharides results in increased expression of NFKB1 mRNA]	decreases^reaction|increases^expression	1	1
Luteolin	D047311	491-70-3		4792	Luteolin inhibits the reaction [chromium hexavalent ion results in increased degradation of NFKBIA protein]	decreases^reaction|increases^degradation	1	1
Luteolin	D047311	491-70-3		4792	Luteolin inhibits the reaction [decabromobiphenyl ether results in increased phosphorylation of NFKBIA protein]	decreases^reaction|increases^phosphorylation	1	1
Luteolin	D047311	491-70-3		4792	Luteolin inhibits the reaction [Glucose results in increased degradation of and results in decreased expression of NFKBIA protein]	decreases^expression|decreases^reaction|increases^degradation	1	1
Luteolin	D047311	491-70-3		4792	Luteolin inhibits the reaction [[IL1B protein co-treated with IFNG protein] results in increased degradation of NFKBIA protein]	affects^cotreatment|decreases^reaction|increases^degradation	1	1
Luteolin	D047311	491-70-3		4792	Luteolin inhibits the reaction [lipopolysaccharide, E. coli O26-B6 results in decreased expression of and results in increased phosphorylation of NFKBIA protein]	decreases^expression|decreases^reaction|increases^phosphorylation	1	1
Luteolin	D047311	491-70-3		4792	Luteolin inhibits the reaction [Lipopolysaccharides results in increased phosphorylation of NFKBIA protein]	decreases^reaction|increases^phosphorylation	2	1
Luteolin	D047311	491-70-3		4792	Luteolin inhibits the reaction [TNF protein results in increased degradation of NFKBIA protein]	decreases^reaction|increases^degradation	1	1
Luteolin	D047311	491-70-3		4792	Luteolin inhibits the reaction [TNF protein results in increased phosphorylation of [NFKBIB protein binds to NFKBIA protein]]	affects^binding|decreases^reaction|increases^phosphorylation	1	1
luteolin-7-O-glucuronide	C456096			4792	luteolin-7-O-glucuronide inhibits the reaction [Lipopolysaccharides results in increased phosphorylation of and results in increased degradation of NFKBIA protein]	decreases^reaction|increases^degradation|increases^phosphorylation	1	1
scolymoside	C458139			4792	scolymoside inhibits the reaction [Lipopolysaccharides results in decreased expression of NFKBIA protein]	decreases^expression|decreases^reaction	1	1
Luteolin	D047311	491-70-3		4793	Luteolin inhibits the reaction [TNF protein results in increased phosphorylation of [NFKBIB protein binds to NFKBIA protein]]	affects^binding|decreases^reaction|increases^phosphorylation	1	1
Luteolin	D047311	491-70-3		195046	Luteolin inhibits the reaction [Freund's Adjuvant results in increased expression of NLRP1A protein]	decreases^reaction|increases^expression	1	1
Luteolin	D047311	491-70-3		114548	Luteolin inhibits the reaction [[Lipopolysaccharides co-treated with Adenosine Triphosphate] results in increased expression of NLRP3 protein]	affects^cotreatment|decreases^reaction|increases^expression	1	1
Luteolin	D047311	491-70-3		4843	Luteolin inhibits the reaction [chromium hexavalent ion results in increased expression of NOS2 mRNA]	decreases^reaction|increases^expression	1	1
Luteolin	D047311	491-70-3		4843	Luteolin inhibits the reaction [chromium hexavalent ion results in increased expression of NOS2 protein]	decreases^reaction|increases^expression	1	1
Luteolin	D047311	491-70-3		4843	Luteolin inhibits the reaction [[IL1B protein co-treated with IFNG protein] results in increased expression of NOS2 mRNA]	affects^cotreatment|decreases^reaction|increases^expression	1	1
Luteolin	D047311	491-70-3		4843	Luteolin inhibits the reaction [[IL1B protein co-treated with IFNG protein] results in increased expression of NOS2 protein]	affects^cotreatment|decreases^reaction|increases^expression	1	1
Luteolin	D047311	491-70-3		4843	Luteolin inhibits the reaction [Irinotecan results in increased expression of NOS2 mRNA]	decreases^reaction|increases^expression	1	1
Luteolin	D047311	491-70-3		4843	Luteolin inhibits the reaction [Lipopolysaccharides results in increased expression of NOS2 mRNA]	decreases^reaction|increases^expression	1	1
Luteolin	D047311	491-70-3		4843	Luteolin inhibits the reaction [Lipopolysaccharides results in increased expression of NOS2 protein]	decreases^reaction|increases^expression	2	1
Luteolin	D047311	491-70-3		4843	Luteolin results in decreased expression of NOS2 mRNA	decreases^expression	1	1
luteolin-7-O-glucuronide	C456096			4843	luteolin-7-O-glucuronide inhibits the reaction [Lipopolysaccharides results in increased expression of NOS2 mRNA]	decreases^reaction|increases^expression	1	1
Luteolin	D047311	491-70-3		4846	[Luteolin co-treated with linarin] results in increased expression of NOS3 protein modified form	affects^cotreatment|increases^expression	1	1
Luteolin	D047311	491-70-3		1728	Luteolin inhibits the reaction [decabromobiphenyl ether results in decreased expression of NQO1 protein]	decreases^expression|decreases^reaction	1	1
Luteolin	D047311	491-70-3		1728	Luteolin inhibits the reaction [Irinotecan results in increased expression of NQO1 mRNA]	decreases^reaction|increases^expression	1	1
Luteolin	D047311	491-70-3		1728	PPARG protein affects the reaction [Luteolin inhibits the reaction [Irinotecan results in increased expression of NQO1 mRNA]]	affects^reaction|decreases^reaction|increases^expression	1	1
luteolin-7-O-glucuronide	C456096			1728	luteolin-7-O-glucuronide results in increased expression of NQO1 mRNA	increases^expression	1	1
Luteolin	D047311	491-70-3		9572	Luteolin results in decreased expression of NR1D1 mRNA	decreases^expression	1	1
Luteolin	D047311	491-70-3		50814	Luteolin results in decreased expression of NSDHL mRNA	decreases^expression	1	1
Luteolin	D047311	491-70-3		100506658	Luteolin inhibits the reaction [decabromobiphenyl ether results in decreased expression of OCLN mRNA]	decreases^expression|decreases^reaction	1	1
Luteolin	D047311	491-70-3		100506658	Luteolin inhibits the reaction [decabromobiphenyl ether results in decreased expression of OCLN protein]	decreases^expression|decreases^reaction	1	1
Luteolin	D047311	491-70-3		5025	Luteolin inhibits the reaction [Freund's Adjuvant results in increased expression of P2RX4 protein]	decreases^reaction|increases^expression	1	1
Luteolin	D047311	491-70-3		142	CYP1A1 protein promotes the reaction [Luteolin results in increased cleavage of PARP1 protein]	increases^cleavage|increases^reaction	1	1
Luteolin	D047311	491-70-3		142	CYP1A2 protein promotes the reaction [Luteolin results in increased cleavage of PARP1 protein]	increases^cleavage|increases^reaction	1	1
Luteolin	D047311	491-70-3		142	[Luteolin co-treated with Paclitaxel] results in decreased expression of PARP1 protein	affects^cotreatment|decreases^expression	1	1
Luteolin	D047311	491-70-3		142	Luteolin inhibits the reaction [[Lead co-treated with Cadmium co-treated with Mercury co-treated with Copper co-treated with Zinc co-treated with Manganese co-treated with Chromium co-treated with Nickel] results in increased cleavage of PARP1 protein]	affects^cotreatment|decreases^reaction|increases^cleavage	1	1
Luteolin	D047311	491-70-3		142	Luteolin inhibits the reaction [Metals, Heavy results in increased cleavage of PARP1 protein]	decreases^reaction|increases^cleavage	1	1
Luteolin	D047311	491-70-3		142	Luteolin inhibits the reaction [Tunicamycin results in increased expression of PARP1 protein modified form]	decreases^reaction|increases^expression	1	1
Luteolin	D047311	491-70-3		142	Luteolin results in increased cleavage of PARP1 protein	increases^cleavage	4	2
Luteolin	D047311	491-70-3		142	mirdametinib promotes the reaction [Luteolin results in increased cleavage of PARP1 protein]	increases^cleavage|increases^reaction	1	1
luteolin-7-glucoside	C066408			142	2-(4-morpholinyl)-8-phenyl-4H-1-benzopyran-4-one promotes the reaction [luteolin-7-glucoside results in increased cleavage of PARP1 protein]	increases^cleavage|increases^reaction	1	1
luteolin-7-glucoside	C066408			142	benzyloxycarbonylvalyl-alanyl-aspartyl fluoromethyl ketone inhibits the reaction [luteolin-7-glucoside results in increased cleavage of PARP1 protein]	decreases^reaction|increases^cleavage	1	1
luteolin-7-glucoside	C066408			142	luteolin-7-glucoside results in increased cleavage of PARP1 protein	increases^cleavage	1	1
luteolin-7-glucoside	C066408			142	pyrazolanthrone inhibits the reaction [luteolin-7-glucoside results in increased cleavage of PARP1 protein]	decreases^reaction|increases^cleavage	1	1
luteolin-7-glucoside	C066408			142	SB 203580 promotes the reaction [luteolin-7-glucoside results in increased cleavage of PARP1 protein]	increases^cleavage|increases^reaction	1	1
luteolin-7-glucoside	C066408			142	U 0126 inhibits the reaction [luteolin-7-glucoside results in increased cleavage of PARP1 protein]	decreases^reaction|increases^cleavage	1	1
Luteolin	D047311	491-70-3		5155	Luteolin inhibits the reaction [Methamphetamine results in increased expression of PDGFB mRNA]	decreases^reaction|increases^expression	1	1
Luteolin	D047311	491-70-3		5315	Luteolin results in increased activity of PKM protein	increases^activity	1	1
Luteolin	D047311	491-70-3		5347	Luteolin results in decreased expression of PLK1 protein	decreases^expression	1	1
homoorientin	C057912			5460	homoorientin results in decreased expression of POU5F1 protein	decreases^expression	1	1
Luteolin	D047311	491-70-3		5468	dorsomorphin inhibits the reaction [[kaempferol co-treated with Luteolin] inhibits the reaction [TGFB1 protein results in decreased expression of PPARG mRNA]]	affects^cotreatment|decreases^expression|decreases^reaction	1	1
Luteolin	D047311	491-70-3		5468	[kaempferol co-treated with Luteolin] inhibits the reaction [TGFB1 protein results in decreased expression of PPARG mRNA]	affects^cotreatment|decreases^expression|decreases^reaction	1	1
Luteolin	D047311	491-70-3		5468	Luteolin inhibits the reaction [Irinotecan results in decreased expression of PPARG mRNA]	decreases^expression|decreases^reaction	1	1
Luteolin	D047311	491-70-3		5468	Luteolin results in increased expression of PPARG mRNA	increases^expression	1	1
Luteolin	D047311	491-70-3		5468	PPARG protein affects the reaction [Luteolin inhibits the reaction [Irinotecan results in increased expression of NQO1 mRNA]]	affects^reaction|decreases^reaction|increases^expression	1	1
Luteolin	D047311	491-70-3		5468	PPARG protein affects the reaction [Luteolin inhibits the reaction [Irinotecan results in increased expression of TNF mRNA]]	affects^reaction|decreases^reaction|increases^expression	1	1
Luteolin	D047311	491-70-3		5562	dorsomorphin inhibits the reaction [[kaempferol co-treated with Luteolin] inhibits the reaction [TGFB1 protein results in decreased expression of PRKAA1 mRNA]]	affects^cotreatment|decreases^expression|decreases^reaction	1	1
Luteolin	D047311	491-70-3		5562	[kaempferol co-treated with Luteolin] inhibits the reaction [TGFB1 protein results in decreased expression of PRKAA1 mRNA]	affects^cotreatment|decreases^expression|decreases^reaction	1	1
Luteolin	D047311	491-70-3		5578	Luteolin analog inhibits the reaction [Tetradecanoylphorbol Acetate affects the localization of PRKCA protein]	affects^localization|decreases^reaction	1	1
Luteolin	D047311	491-70-3		5071	Luteolin inhibits the reaction [Rotenone results in decreased expression of PRKN mRNA]	decreases^expression|decreases^reaction	1	1
Luteolin	D047311	491-70-3		5071	[Rotenone co-treated with Luteolin] results in increased expression of PRKN mRNA	affects^cotreatment|increases^expression	1	1
Luteolin	D047311	491-70-3		8000	Luteolin results in decreased expression of PSCA mRNA	decreases^expression	2	1
Luteolin	D047311	491-70-3		5728	Luteolin inhibits the reaction [Methamphetamine results in increased expression of PTEN protein]	decreases^reaction|increases^expression	1	1
Luteolin	D047311	491-70-3		5743	Luteolin inhibits the reaction [chromium hexavalent ion results in increased expression of PTGS2 mRNA]	decreases^reaction|increases^expression	1	1
Luteolin	D047311	491-70-3		5743	Luteolin inhibits the reaction [chromium hexavalent ion results in increased expression of PTGS2 protein]	decreases^reaction|increases^expression	1	1
Luteolin	D047311	491-70-3		5743	Luteolin inhibits the reaction [Cisplatin results in increased expression of PTGS2 protein]	decreases^reaction|increases^expression	1	1
Luteolin	D047311	491-70-3		5743	Luteolin inhibits the reaction [Dust analog results in increased expression of PTGS2 mRNA]	decreases^reaction|increases^expression	1	1
Luteolin	D047311	491-70-3		5743	Luteolin inhibits the reaction [Dust results in increased expression of PTGS2 mRNA]	decreases^reaction|increases^expression	1	1
Luteolin	D047311	491-70-3		5743	Luteolin inhibits the reaction [Glucose results in increased expression of PTGS2 mRNA]	decreases^reaction|increases^expression	1	1
Luteolin	D047311	491-70-3		5743	Luteolin inhibits the reaction [Glucose results in increased expression of PTGS2 protein]	decreases^reaction|increases^expression	1	1
Luteolin	D047311	491-70-3		5743	Luteolin inhibits the reaction [Particulate Matter analog results in increased expression of PTGS2 mRNA]	decreases^reaction|increases^expression	1	1
Luteolin	D047311	491-70-3		5743	Luteolin inhibits the reaction [Particulate Matter results in increased expression of PTGS2 mRNA]	decreases^reaction|increases^expression	1	1
Luteolin	D047311	491-70-3		5743	Luteolin inhibits the reaction [Vehicle Emissions analog results in increased expression of PTGS2 mRNA]	decreases^reaction|increases^expression	1	1
Luteolin	D047311	491-70-3		5743	Luteolin inhibits the reaction [Vehicle Emissions results in increased expression of PTGS2 mRNA]	decreases^reaction|increases^expression	1	1
Luteolin	D047311	491-70-3		5743	Luteolin results in increased expression of PTGS2 mRNA	increases^expression	1	1
luteolin-7-O-glucuronide	C456096			5743	luteolin-7-O-glucuronide inhibits the reaction [Lipopolysaccharides results in increased expression of PTGS2 mRNA]	decreases^reaction|increases^expression	1	1
Luteolin	D047311	491-70-3		5747	EGF protein inhibits the reaction [Luteolin results in decreased phosphorylation of PTK2 protein]	decreases^phosphorylation|decreases^reaction	1	1
Luteolin	D047311	491-70-3		5747	Luteolin inhibits the reaction [chromium hexavalent ion results in increased phosphorylation of PTK2 protein]	decreases^reaction|increases^phosphorylation	1	1
Luteolin	D047311	491-70-3		5747	Luteolin inhibits the reaction [EGF protein results in increased phosphorylation of PTK2 protein]	decreases^reaction|increases^phosphorylation	1	1
Luteolin	D047311	491-70-3		5747	Luteolin results in decreased phosphorylation of PTK2 protein	decreases^phosphorylation	1	1
Luteolin	D047311	491-70-3		29108	Luteolin inhibits the reaction [Freund's Adjuvant results in increased expression of PYCARD protein]	decreases^reaction|increases^expression	1	1
Luteolin	D047311	491-70-3		8438	RAD54L protein affects the susceptibility to Luteolin	affects^response to substance	1	1
5,7,3',4'-tetramethylluteolin	C103111	855-97-0		5970	5,7,3',4'-tetramethylluteolin inhibits the reaction [Methotrexate results in increased expression of RELA protein]	decreases^reaction|increases^expression	1	1
Luteolin	D047311	491-70-3		5970	Luteolin analog inhibits the reaction [Tetradecanoylphorbol Acetate affects the localization of RELA protein]	affects^localization|decreases^reaction	1	1
Luteolin	D047311	491-70-3		5970	Luteolin inhibits the reaction [chromium hexavalent ion results in increased activity of and affects the localization of RELA protein]	affects^localization|decreases^reaction|increases^activity	1	1
Luteolin	D047311	491-70-3		5970	Luteolin inhibits the reaction [Cisplatin results in increased expression of RELA protein]	decreases^reaction|increases^expression	1	1
Luteolin	D047311	491-70-3		5970	Luteolin inhibits the reaction [Glucose affects the localization of RELA protein]	affects^localization|decreases^reaction	1	1
Luteolin	D047311	491-70-3		5970	Luteolin inhibits the reaction [[IL1B protein co-treated with IFNG protein] affects the localization of and results in increased activity of RELA protein]	affects^cotreatment|affects^localization|decreases^reaction|increases^activity	1	1
Luteolin	D047311	491-70-3		5970	Luteolin inhibits the reaction [[Lipopolysaccharides co-treated with Adenosine Triphosphate] results in increased phosphorylation of and affects the localization of RELA protein]	affects^cotreatment|affects^localization|decreases^reaction|increases^phosphorylation	1	1
Luteolin	D047311	491-70-3		5970	Luteolin inhibits the reaction [Lipopolysaccharides results in increased phosphorylation of RELA protein]	decreases^reaction|increases^phosphorylation	1	1
Luteolin	D047311	491-70-3		5970	Luteolin inhibits the reaction [TNF protein affects the localization of RELA protein]	affects^localization|decreases^reaction	2	1
Luteolin	D047311	491-70-3		5970	Luteolin inhibits the reaction [TNF protein results in increased activity of RELA protein]	decreases^reaction|increases^activity	1	1
scolymoside	C458139			5970	scolymoside inhibits the reaction [Lipopolysaccharides affects the localization of RELA protein]	affects^localization|decreases^reaction	1	1
scolymoside	C458139			5970	scolymoside inhibits the reaction [TGFBI protein results in increased activity of RELA protein]	decreases^reaction|increases^activity	1	1
luteolin-7-glucoside	C066408			8737	luteolin-7-glucoside results in increased expression of RIPK1 protein	increases^expression	1	1
Luteolin	D047311	491-70-3		6401	Luteolin inhibits the reaction [TNF protein results in increased expression of SELE mRNA]	decreases^reaction|increases^expression	1	1
Luteolin	D047311	491-70-3		6401	Luteolin inhibits the reaction [TNF protein results in increased expression of SELE protein]	decreases^reaction|increases^expression	1	1
scolymoside	C458139			6403	scolymoside inhibits the reaction [TGFBI protein results in increased expression of SELP protein]	decreases^reaction|increases^expression	1	1
Luteolin	D047311	491-70-3		83667	Luteolin inhibits the reaction [Tunicamycin results in increased expression of SESN2 mRNA]	decreases^reaction|increases^expression	1	1
Luteolin	D047311	491-70-3		83667	Luteolin inhibits the reaction [Tunicamycin results in increased expression of SESN2 protein]	decreases^reaction|increases^expression	1	1
Luteolin	D047311	491-70-3		83667	Luteolin results in increased expression of SESN2 mRNA	increases^expression	1	1
Luteolin	D047311	491-70-3		83667	Luteolin results in increased expression of SESN2 protein	increases^expression	1	1
Luteolin	D047311	491-70-3		83667	[Luteolin results in increased phosphorylation of and affects the localization of and results in increased activity of NFE2L2 protein] which results in increased expression of SESN2 mRNA	affects^localization|increases^activity|increases^expression|increases^phosphorylation	1	1
Luteolin	D047311	491-70-3		83667	SESN2 protein promotes the reaction [Luteolin inhibits the reaction [Tunicamycin results in increased expression of DDIT3 mRNA]]	decreases^reaction|increases^expression|increases^reaction	1	1
Luteolin	D047311	491-70-3		2810	Luteolin results in increased expression of SFN mRNA	increases^expression	1	1
Luteolin	D047311	491-70-3		2810	Luteolin results in increased expression of SFN protein	increases^expression	1	1
Luteolin	D047311	491-70-3		6566	[[Luteolin co-treated with Phloretin] results in decreased activity of SLC16A1 protein] which results in decreased uptake of Sodium Oxybate	affects^cotreatment|decreases^activity|decreases^uptake	1	1
Luteolin	D047311	491-70-3		6566	[Luteolin results in decreased activity of SLC16A1 protein] which results in decreased uptake of Sodium Oxybate	decreases^activity|decreases^uptake	1	1
Luteolin	D047311	491-70-3		6582	Luteolin results in decreased activity of SLC22A2 protein	decreases^activity	1	0
Luteolin	D047311	491-70-3		9356	Luteolin results in decreased activity of SLC22A6 protein	decreases^activity	1	1
Luteolin	D047311	491-70-3		9376	Luteolin results in decreased activity of SLC22A8 protein	decreases^activity	1	1
Luteolin	D047311	491-70-3		6513	Luteolin inhibits the reaction [SLC2A1 protein results in increased uptake of 2-(N-(7-nitrobenz-2-oxa-1,3-diazol-4-yl)amino)-2-deoxyglucose]	decreases^reaction|increases^uptake	1	1
Luteolin	D047311	491-70-3		6515	[Luteolin co-treated with Oxygen deficiency] results in decreased expression of SLC2A3 mRNA	affects^cotreatment|decreases^expression	1	1
Luteolin	D047311	491-70-3		6517	Luteolin inhibits the reaction [INS1 protein affects the localization of SLC2A4 protein]	affects^localization|decreases^reaction	1	1
Luteolin	D047311	491-70-3		6523	Luteolin inhibits the reaction [SLC5A1 protein results in increased uptake of methylglucoside]	decreases^reaction|increases^uptake	1	1
luteolin 4'-O-glucoside	C120646			6523	luteolin 4'-O-glucoside inhibits the reaction [SLC5A1 protein results in increased uptake of methylglucoside]	decreases^reaction|increases^uptake	1	1
Luteolin	D047311	491-70-3		10599	Luteolin results in decreased activity of SLCO1B1 protein	decreases^activity	1	2
Luteolin	D047311	491-70-3		10599	[Luteolin results in decreased activity of SLCO1B1 protein] which results in decreased uptake of Bosentan	decreases^activity|decreases^uptake	1	1
Luteolin	D047311	491-70-3		10599	[Luteolin results in decreased activity of SLCO1B1 protein] which results in decreased uptake of Fluvastatin	decreases^activity|decreases^uptake	1	1
Luteolin	D047311	491-70-3		10599	[Luteolin results in decreased activity of SLCO1B1 protein] which results in decreased uptake of Methotrexate	decreases^activity|decreases^uptake	1	1
luteolin 3'-glucuronide	C428530			10599	SLCO1B1 protein results in increased uptake of luteolin 3'-glucuronide	increases^uptake	1	0
luteolin 3'-glucuronide	C428530			28234	SLCO1B3 protein results in increased uptake of luteolin 3'-glucuronide	increases^uptake	1	0
Luteolin	D047311	491-70-3		6615	Luteolin inhibits the reaction [decabromobiphenyl ether results in increased expression of SNAI1 protein]	decreases^reaction|increases^expression	1	1
homoorientin	C057912			6591	homoorientin results in decreased expression of SNAI2 protein	decreases^expression	1	1
Luteolin	D047311	491-70-3		6647	Luteolin affects the activity of SOD1 protein	affects^activity	1	1
Luteolin	D047311	491-70-3		6647	Luteolin inhibits the reaction [Carbon Tetrachloride results in increased activity of SOD1 protein]	decreases^reaction|increases^activity	1	1
Luteolin	D047311	491-70-3		6647	Luteolin inhibits the reaction [Irinotecan results in decreased expression of SOD1 protein]	decreases^expression|decreases^reaction	1	1
Luteolin	D047311	491-70-3		6647	Luteolin inhibits the reaction [Irinotecan results in increased expression of SOD1 mRNA]	decreases^reaction|increases^expression	1	1
Luteolin	D047311	491-70-3		6647	Luteolin results in increased expression of SOD1 mRNA	increases^expression	1	1
Luteolin	D047311	491-70-3		6648	Luteolin results in increased expression of SOD2 protein	increases^expression	1	1
homoorientin	C057912			6657	homoorientin results in decreased expression of SOX2 protein	decreases^expression	1	1
Luteolin	D047311	491-70-3		6720	Luteolin inhibits the reaction [Tunicamycin results in increased expression of SREBF1 mRNA]	decreases^reaction|increases^expression	1	1
Luteolin	D047311	491-70-3		6770	Luteolin results in increased expression of STAR mRNA	increases^expression	1	1
Luteolin	D047311	491-70-3		6770	Luteolin results in increased expression of STAR protein	increases^expression	1	1
homoorientin	C057912			6774	homoorientin results in decreased expression of STAT3 protein modified form	decreases^expression	1	1
homoorientin	C057912			6774	homoorientin results in decreased phosphorylation of STAT3 protein	decreases^phosphorylation	1	1
Luteolin	D047311	491-70-3		6774	Luteolin inhibits the reaction [chromium hexavalent ion results in increased expression of STAT3 protein]	decreases^reaction|increases^expression	1	1
Luteolin	D047311	491-70-3		6774	Luteolin inhibits the reaction [Cisplatin results in increased phosphorylation of STAT3 protein]	decreases^reaction|increases^phosphorylation	1	1
Luteolin	D047311	491-70-3		6774	Luteolin promotes the reaction [Paclitaxel results in decreased phosphorylation of STAT3 protein]	decreases^phosphorylation|increases^reaction	1	1
Luteolin	D047311	491-70-3		6774	Luteolin results in decreased phosphorylation of STAT3 protein	decreases^phosphorylation	1	1
Luteolin	D047311	491-70-3		6774	Paclitaxel promotes the reaction [Luteolin results in decreased phosphorylation of STAT3 protein]	decreases^phosphorylation|increases^reaction	1	1
luteolin-7-glucoside	C066408			6774	1,3-bis(4-hydroxyphenyl)-4-methyl-5-(4-(2-piperidinylethoxy)phenol)-1H-pyrazole inhibits the reaction [luteolin-7-glucoside inhibits the reaction [1-Methyl-4-phenylpyridinium results in decreased phosphorylation of STAT3 protein]]	decreases^phosphorylation|decreases^reaction	1	1
luteolin-7-glucoside	C066408			6774	4-(2-phenyl-5,7-bis(trifluoromethyl)pyrazolo(1,5-a)pyrimidin-3-yl)phenol inhibits the reaction [luteolin-7-glucoside inhibits the reaction [1-Methyl-4-phenylpyridinium results in decreased phosphorylation of STAT3 protein]]	decreases^phosphorylation|decreases^reaction	1	1
luteolin-7-glucoside	C066408			6774	Fulvestrant inhibits the reaction [luteolin-7-glucoside inhibits the reaction [1-Methyl-4-phenylpyridinium results in decreased phosphorylation of STAT3 protein]]	decreases^phosphorylation|decreases^reaction	1	1
luteolin-7-glucoside	C066408			6774	luteolin-7-glucoside inhibits the reaction [1-Methyl-4-phenylpyridinium results in decreased phosphorylation of STAT3 protein]	decreases^phosphorylation|decreases^reaction	1	1
Luteolin	D047311	491-70-3		29110	Luteolin inhibits the reaction [TBK1 protein results in increased expression of IRF3 mRNA]	decreases^reaction|increases^expression	1	0
Luteolin	D047311	491-70-3		29110	Luteolin results in decreased activity of TBK1 protein	decreases^activity	1	1
homoorientin	C057912			6932	homoorientin results in decreased expression of TCF7 protein	decreases^expression	1	1
homoorientin	C057912			7040	homoorientin inhibits the reaction [Ethanol results in increased expression of TGFB1 protein]	decreases^reaction|increases^expression	1	1
Luteolin	D047311	491-70-3		7040	dorsomorphin inhibits the reaction [[kaempferol co-treated with Luteolin] inhibits the reaction [TGFB1 protein results in decreased expression of PPARG mRNA]]	affects^cotreatment|decreases^expression|decreases^reaction	1	1
Luteolin	D047311	491-70-3		7040	dorsomorphin inhibits the reaction [[kaempferol co-treated with Luteolin] inhibits the reaction [TGFB1 protein results in decreased expression of PRKAA1 mRNA]]	affects^cotreatment|decreases^expression|decreases^reaction	1	1
Luteolin	D047311	491-70-3		7040	dorsomorphin inhibits the reaction [[kaempferol co-treated with Luteolin] inhibits the reaction [TGFB1 protein results in increased expression of ACTA2 mRNA]]	affects^cotreatment|decreases^reaction|increases^expression	1	1
Luteolin	D047311	491-70-3		7040	[kaempferol co-treated with Luteolin] inhibits the reaction [TGFB1 protein results in decreased expression of PPARG mRNA]	affects^cotreatment|decreases^expression|decreases^reaction	1	1
Luteolin	D047311	491-70-3		7040	[kaempferol co-treated with Luteolin] inhibits the reaction [TGFB1 protein results in decreased expression of PRKAA1 mRNA]	affects^cotreatment|decreases^expression|decreases^reaction	1	1
Luteolin	D047311	491-70-3		7040	[kaempferol co-treated with Luteolin] inhibits the reaction [TGFB1 protein results in increased expression of ACTA2 mRNA]	affects^cotreatment|decreases^reaction|increases^expression	1	1
Luteolin	D047311	491-70-3		7040	[kaempferol co-treated with Luteolin] inhibits the reaction [TGFB1 protein results in increased expression of ACTA2 protein]	affects^cotreatment|decreases^reaction|increases^expression	1	1
Luteolin	D047311	491-70-3		7040	Luteolin inhibits the reaction [TGFB1 protein results in increased expression of ACTA2 protein]	decreases^reaction|increases^expression	1	1
scolymoside	C458139			7045	scolymoside inhibits the reaction [Lipopolysaccharides results in increased secretion of TGFBI protein]	decreases^reaction|increases^secretion	1	1
scolymoside	C458139			7045	scolymoside inhibits the reaction [TGFBI protein results in increased activity of MAPK1 protein]	decreases^reaction|increases^activity	1	1
scolymoside	C458139			7045	scolymoside inhibits the reaction [TGFBI protein results in increased activity of MAPK3 protein]	decreases^reaction|increases^activity	1	1
scolymoside	C458139			7045	scolymoside inhibits the reaction [TGFBI protein results in increased activity of RELA protein]	decreases^reaction|increases^activity	1	1
scolymoside	C458139			7045	scolymoside inhibits the reaction [TGFBI protein results in increased expression of ICAM1 protein]	decreases^reaction|increases^expression	1	1
scolymoside	C458139			7045	scolymoside inhibits the reaction [TGFBI protein results in increased expression of SELP protein]	decreases^reaction|increases^expression	1	1
scolymoside	C458139			7045	scolymoside inhibits the reaction [TGFBI protein results in increased expression of VCAM1 protein]	decreases^reaction|increases^expression	1	1
scolymoside	C458139			7045	scolymoside inhibits the reaction [TGFBI protein results in increased secretion of IL6 protein]	decreases^reaction|increases^secretion	1	1
scolymoside	C458139			7045	scolymoside inhibits the reaction [TGFBI protein results in increased secretion of TNF protein]	decreases^reaction|increases^secretion	1	1
scolymoside	C458139			148022	scolymoside inhibits the reaction [Lipopolysaccharides results in increased expression of TICAM1 protein]	decreases^reaction|increases^expression	1	1
Luteolin	D047311	491-70-3		7082	2-(2-amino-3-methoxyphenyl)-4H-1-benzopyran-4-one inhibits the reaction [Luteolin inhibits the reaction [decabromobiphenyl ether results in decreased expression of TJP1 protein]]	decreases^expression|decreases^reaction	1	1
Luteolin	D047311	491-70-3		7082	Luteolin inhibits the reaction [decabromobiphenyl ether results in decreased expression of TJP1 mRNA]	decreases^expression|decreases^reaction	1	1
Luteolin	D047311	491-70-3		7082	Luteolin inhibits the reaction [decabromobiphenyl ether results in decreased expression of TJP1 protein]	decreases^expression|decreases^reaction	1	1
Luteolin	D047311	491-70-3		7082	ML 7 inhibits the reaction [Luteolin inhibits the reaction [decabromobiphenyl ether results in decreased expression of TJP1 protein]]	decreases^expression|decreases^reaction	1	1
Luteolin	D047311	491-70-3		7082	triptolide inhibits the reaction [Luteolin inhibits the reaction [decabromobiphenyl ether results in decreased expression of TJP1 protein]]	decreases^expression|decreases^reaction	1	1
scolymoside	C458139			7099	scolymoside inhibits the reaction [Lipopolysaccharides results in increased expression of TLR4 protein]	decreases^reaction|increases^expression	1	1
Luteolin	D047311	491-70-3		7108	Luteolin results in decreased expression of TM7SF2 mRNA	decreases^expression	1	1
5,7,3',4'-tetramethylluteolin	C103111	855-97-0		7124	5,7,3',4'-tetramethylluteolin inhibits the reaction [Methotrexate results in increased expression of TNF protein]	decreases^reaction|increases^expression	1	1
homoorientin	C057912			7124	homoorientin inhibits the reaction [Ethanol results in increased expression of TNF protein]	decreases^reaction|increases^expression	1	1
Luteolin	D047311	491-70-3		7124	Luteolin inhibits the reaction [bisphenol A results in decreased expression of TNF protein]	decreases^expression|decreases^reaction	1	1
Luteolin	D047311	491-70-3		7124	Luteolin inhibits the reaction [Calcimycin results in increased expression of TNF mRNA]	decreases^reaction|increases^expression	1	1
Luteolin	D047311	491-70-3		7124	Luteolin inhibits the reaction [chromium hexavalent ion results in increased secretion of TNF protein]	decreases^reaction|increases^secretion	1	1
Luteolin	D047311	491-70-3		7124	Luteolin inhibits the reaction [Cisplatin results in increased expression of TNF protein]	decreases^reaction|increases^expression	1	1
Luteolin	D047311	491-70-3		7124	Luteolin inhibits the reaction [cobaltous chloride results in increased expression of TNF protein]	decreases^reaction|increases^expression	1	1
Luteolin	D047311	491-70-3		7124	Luteolin inhibits the reaction [decabromobiphenyl ether results in increased expression of TNF protein]	decreases^reaction|increases^expression	1	1
Luteolin	D047311	491-70-3		7124	Luteolin inhibits the reaction [Doxorubicin results in increased expression of TNF protein]	decreases^reaction|increases^expression	1	1
Luteolin	D047311	491-70-3		7124	Luteolin inhibits the reaction [Freund's Adjuvant results in increased expression of TNF protein]	decreases^reaction|increases^expression	1	1
Luteolin	D047311	491-70-3		7124	Luteolin inhibits the reaction [Glucose results in increased expression of TNF mRNA]	decreases^reaction|increases^expression	1	1
Luteolin	D047311	491-70-3		7124	Luteolin inhibits the reaction [Glucose results in increased expression of TNF protein]	decreases^reaction|increases^expression	1	1
Luteolin	D047311	491-70-3		7124	Luteolin inhibits the reaction [Irinotecan results in increased expression of TNF mRNA]	decreases^reaction|increases^expression	1	1
Luteolin	D047311	491-70-3		7124	Luteolin inhibits the reaction [lipopolysaccharide, E. coli O26-B6 results in increased expression of TNF protein]	decreases^reaction|increases^expression	1	1
Luteolin	D047311	491-70-3		7124	Luteolin inhibits the reaction [Lipopolysaccharides results in increased expression of TNF mRNA]	decreases^reaction|increases^expression	1	1
Luteolin	D047311	491-70-3		7124	Luteolin inhibits the reaction [Lipopolysaccharides results in increased expression of TNF protein]	decreases^reaction|increases^expression	2	1
Luteolin	D047311	491-70-3		7124	Luteolin inhibits the reaction [Lipopolysaccharides results in increased secretion of TNF protein]	decreases^reaction|increases^secretion	1	1
Luteolin	D047311	491-70-3		7124	Luteolin inhibits the reaction [nickel chloride results in increased expression of TNF protein]	decreases^reaction|increases^expression	1	1
Luteolin	D047311	491-70-3		7124	Luteolin inhibits the reaction [Poly I-C results in increased expression of TNF mRNA]	decreases^reaction|increases^expression	1	1
Luteolin	D047311	491-70-3		7124	Luteolin inhibits the reaction [TNF protein affects the localization of RELA protein]	affects^localization|decreases^reaction	2	1
Luteolin	D047311	491-70-3		7124	Luteolin inhibits the reaction [TNF protein results in increased activity of [FOS protein binds to JUN protein]]	affects^binding|decreases^reaction|increases^activity	1	1
Luteolin	D047311	491-70-3		7124	Luteolin inhibits the reaction [TNF protein results in increased activity of MAPK1 protein]	decreases^reaction|increases^activity	1	1
Luteolin	D047311	491-70-3		7124	Luteolin inhibits the reaction [TNF protein results in increased activity of NFKB1 protein]	decreases^reaction|increases^activity	1	1
Luteolin	D047311	491-70-3		7124	Luteolin inhibits the reaction [TNF protein results in increased activity of RELA protein]	decreases^reaction|increases^activity	1	1
Luteolin	D047311	491-70-3		7124	Luteolin inhibits the reaction [TNF protein results in increased degradation of NFKBIA protein]	decreases^reaction|increases^degradation	1	1
Luteolin	D047311	491-70-3		7124	Luteolin inhibits the reaction [TNF protein results in increased expression of BIRC2 protein]	decreases^reaction|increases^expression	1	1
Luteolin	D047311	491-70-3		7124	Luteolin inhibits the reaction [TNF protein results in increased expression of FOS mRNA]	decreases^reaction|increases^expression	1	1
Luteolin	D047311	491-70-3		7124	Luteolin inhibits the reaction [TNF protein results in increased expression of ICAM1 mRNA]	decreases^reaction|increases^expression	2	1
Luteolin	D047311	491-70-3		7124	Luteolin inhibits the reaction [TNF protein results in increased expression of ICAM1 protein]	decreases^reaction|increases^expression	2	1
Luteolin	D047311	491-70-3		7124	Luteolin inhibits the reaction [TNF protein results in increased expression of IL6 protein]	decreases^reaction|increases^expression	1	1
Luteolin	D047311	491-70-3		7124	Luteolin inhibits the reaction [TNF protein results in increased expression of JUN mRNA]	decreases^reaction|increases^expression	1	1
Luteolin	D047311	491-70-3		7124	Luteolin inhibits the reaction [TNF protein results in increased expression of SELE mRNA]	decreases^reaction|increases^expression	1	1
Luteolin	D047311	491-70-3		7124	Luteolin inhibits the reaction [TNF protein results in increased expression of SELE protein]	decreases^reaction|increases^expression	1	1
Luteolin	D047311	491-70-3		7124	Luteolin inhibits the reaction [TNF protein results in increased expression of TNFAIP3 protein]	decreases^reaction|increases^expression	1	1
Luteolin	D047311	491-70-3		7124	Luteolin inhibits the reaction [TNF protein results in increased expression of VCAM1 mRNA]	decreases^reaction|increases^expression	1	1
Luteolin	D047311	491-70-3		7124	Luteolin inhibits the reaction [TNF protein results in increased expression of VCAM1 protein]	decreases^reaction|increases^expression	1	1
Luteolin	D047311	491-70-3		7124	Luteolin inhibits the reaction [TNF protein results in increased phosphorylation of [NFKBIB protein binds to NFKBIA protein]]	affects^binding|decreases^reaction|increases^phosphorylation	1	1
Luteolin	D047311	491-70-3		7124	Luteolin promotes the reaction [TNF protein results in increased cleavage of and results in increased activity of CASP8 protein]	increases^activity|increases^cleavage|increases^reaction	1	1
Luteolin	D047311	491-70-3		7124	Luteolin promotes the reaction [TNF protein results in increased phosphorylation of JUN protein]	increases^phosphorylation|increases^reaction	1	1
Luteolin	D047311	491-70-3		7124	Luteolin promotes the reaction [TNF protein results in increased phosphorylation of MAPK8 protein]	increases^phosphorylation|increases^reaction	1	1
Luteolin	D047311	491-70-3		7124	Luteolin results in decreased expression of TNF mRNA	decreases^expression	1	1
Luteolin	D047311	491-70-3		7124	Luteolin results in decreased expression of TNF protein	decreases^expression	1	1
Luteolin	D047311	491-70-3		7124	PPARG protein affects the reaction [Luteolin inhibits the reaction [Irinotecan results in increased expression of TNF mRNA]]	affects^reaction|decreases^reaction|increases^expression	1	1
luteolin-7-glucoside	C066408			7124	luteolin-7-glucoside inhibits the reaction [lipopolysaccharide, E. coli O26-B6 results in increased expression of TNF protein]	decreases^reaction|increases^expression	1	1
luteolin-7-O-glucuronide	C456096			7124	luteolin-7-O-glucuronide inhibits the reaction [Lipopolysaccharides results in increased expression of TNF mRNA]	decreases^reaction|increases^expression	1	1
scolymoside	C458139			7124	scolymoside inhibits the reaction [HMGB1 protein results in increased secretion of TNF protein]	decreases^reaction|increases^secretion	1	1
scolymoside	C458139			7124	scolymoside inhibits the reaction [Lipopolysaccharides results in increased secretion of TNF protein]	decreases^reaction|increases^secretion	1	1
scolymoside	C458139			7124	scolymoside inhibits the reaction [Polyphosphates results in increased secretion of TNF protein]	decreases^reaction|increases^secretion	1	1
scolymoside	C458139			7124	scolymoside inhibits the reaction [TGFBI protein results in increased secretion of TNF protein]	decreases^reaction|increases^secretion	1	1
Luteolin	D047311	491-70-3		7128	Luteolin inhibits the reaction [TNF protein results in increased expression of TNFAIP3 protein]	decreases^reaction|increases^expression	1	1
luteolin-7-glucoside	C066408			8795	luteolin-7-glucoside results in increased expression of TNFRSF10B protein	increases^expression	1	1
luteolin-7-glucoside	C066408			7132	luteolin-7-glucoside results in increased expression of TNFRSF1A protein	increases^expression	1	1
Luteolin	D047311	491-70-3		8743	Luteolin promotes the reaction [TNFSF10 protein results in increased activity of CASP3 protein]	increases^activity|increases^reaction	1	1
Luteolin	D047311	491-70-3		8743	Luteolin promotes the reaction [TNFSF10 protein results in increased activity of CASP8 protein]	increases^activity|increases^reaction	1	1
Luteolin	D047311	491-70-3		8743	Luteolin promotes the reaction [TNFSF10 protein results in increased ubiquitination of and results in increased degradation of and results in decreased expression of XIAP protein]	decreases^expression|increases^degradation|increases^reaction|increases^ubiquitination	1	1
Luteolin	D047311	491-70-3		7150	Luteolin binds to and results in decreased activity of TOP1 protein	affects^binding|decreases^activity	1	1
Luteolin	D047311	491-70-3		7157	Luteolin inhibits the reaction [Hydrogen Peroxide results in increased expression of TP53 protein]	decreases^reaction|increases^expression	1	1
Luteolin	D047311	491-70-3		7157	Luteolin inhibits the reaction [Methamphetamine results in increased expression of TP53 protein]	decreases^reaction|increases^expression	1	1
Luteolin	D047311	491-70-3		7157	Luteolin results in increased expression of TP53 mRNA	increases^expression	1	1
Luteolin	D047311	491-70-3		9540	Luteolin results in increased expression of TP53I3 mRNA	increases^expression	2	1
Luteolin	D047311	491-70-3		9540	Luteolin results in increased expression of TP53I3 protein	increases^expression	2	1
Luteolin	D047311	491-70-3		8626	Luteolin results in increased expression of TP63 protein	increases^expression	2	1
Luteolin	D047311	491-70-3		7161	Luteolin results in increased expression of TP73 protein	increases^expression	2	1
Luteolin	D047311	491-70-3		22059	Fluorouracil promotes the reaction [Luteolin results in increased expression of TRP53 protein]	increases^expression|increases^reaction	1	1
Luteolin	D047311	491-70-3		22059	Luteolin inhibits the reaction [Cisplatin results in increased expression of TRP53 protein]	decreases^reaction|increases^expression	1	1
Luteolin	D047311	491-70-3		22059	Luteolin promotes the reaction [Fluorouracil results in increased expression of TRP53 protein]	increases^expression|increases^reaction	1	1
Luteolin	D047311	491-70-3		22059	Luteolin results in decreased expression of TRP53 mRNA	decreases^expression	1	1
Luteolin	D047311	491-70-3		22059	Luteolin results in increased expression of TRP53 protein	increases^expression	1	1
Luteolin	D047311	491-70-3		85480	[Cannabidiol co-treated with Luteolin co-treated with 3,3',4,5'-tetrahydroxystilbene] inhibits the reaction [[IL4 protein co-treated with IL13 protein co-treated with IL31 protein] results in increased expression of TSLP mRNA]	affects^cotreatment|decreases^reaction|increases^expression	1	1
Luteolin	D047311	491-70-3		85480	[Cannabidiol co-treated with Luteolin co-treated with 3,3',4,5'-tetrahydroxystilbene] results in increased methylation of TSLP promoter	affects^cotreatment|increases^methylation	1	1
Luteolin	D047311	491-70-3		22166	Luteolin promotes the reaction [Rotenone results in increased expression of TXN1 mRNA]	increases^expression|increases^reaction	1	1
Luteolin	D047311	491-70-3		7296	Luteolin results in decreased activity of TXNRD1 protein	decreases^activity	1	1
Luteolin	D047311	491-70-3		7299	Luteolin results in increased expression of TYR mRNA	increases^expression	1	1
Luteolin	D047311	491-70-3		7299	TYR protein results in increased metabolism of Luteolin	increases^metabolic processing	1	0
Luteolin	D047311	491-70-3		54658	Luteolin inhibits the reaction [Benzo(a)pyrene results in increased expression of UGT1A1 mRNA]	decreases^reaction|increases^expression	1	1
Luteolin	D047311	491-70-3		54658	Luteolin results in increased expression of UGT1A1 mRNA	increases^expression	1	1
Luteolin	D047311	491-70-3		54659	UGT1A3 mutant form affects the glucuronidation of Luteolin	affects^glucuronidation	1	1
Luteolin	D047311	491-70-3		54659	UGT1A3 protein results in increased glucuronidation of Luteolin	increases^glucuronidation	1	1
Luteolin	D047311	491-70-3		54600	UGT1A9 protein results in increased glucuronidation of Luteolin	increases^glucuronidation	1	1
Luteolin	D047311	491-70-3		10451	Luteolin results in decreased expression of VAV3 mRNA	decreases^expression	1	1
Luteolin	D047311	491-70-3		7412	Luteolin inhibits the reaction [TNF protein results in increased expression of VCAM1 mRNA]	decreases^reaction|increases^expression	1	1
Luteolin	D047311	491-70-3		7412	Luteolin inhibits the reaction [TNF protein results in increased expression of VCAM1 protein]	decreases^reaction|increases^expression	1	1
scolymoside	C458139			7412	scolymoside inhibits the reaction [TGFBI protein results in increased expression of VCAM1 protein]	decreases^reaction|increases^expression	1	1
Luteolin	D047311	491-70-3		7422	Luteolin inhibits the reaction [chromium hexavalent ion results in increased expression of VEGFA protein]	decreases^reaction|increases^expression	1	1
Luteolin	D047311	491-70-3		7422	Luteolin inhibits the reaction [cobaltous chloride results in increased expression of VEGFA mRNA]	decreases^reaction|increases^expression	1	1
Luteolin	D047311	491-70-3		7422	Luteolin inhibits the reaction [Oxygen deficiency results in increased expression of VEGFA mRNA]	decreases^reaction|increases^expression	1	1
Luteolin	D047311	491-70-3		7422	Luteolin inhibits the reaction [Oxygen deficiency results in increased secretion of VEGFA protein]	decreases^reaction|increases^secretion	1	1
Luteolin	D047311	491-70-3		7422	Luteolin results in decreased expression of VEGFA mRNA	decreases^expression	3	2
Luteolin	D047311	491-70-3		7422	Luteolin results in decreased expression of VEGFA protein	decreases^expression	1	1
homoorientin	C057912			7431	homoorientin results in decreased expression of VIM protein	decreases^expression	1	1
Luteolin	D047311	491-70-3		7450	Luteolin inhibits the reaction [Methamphetamine results in increased expression of VWF mRNA]	decreases^reaction|increases^expression	1	1
Luteolin	D047311	491-70-3		7473	Luteolin results in decreased expression of WNT3 protein	decreases^expression	1	1
Luteolin	D047311	491-70-3		7494	Luteolin inhibits the reaction [Thapsigargin results in increased expression of XBP1 mRNA alternative form]	decreases^reaction|increases^expression	1	1
Luteolin	D047311	491-70-3		7494	Luteolin inhibits the reaction [Tunicamycin results in increased expression of XBP1 mRNA alternative form]	decreases^reaction|increases^expression	1	1
Luteolin	D047311	491-70-3		7498	Luteolin inhibits the reaction [Doxorubicin results in increased activity of XDH protein]	decreases^reaction|increases^activity	1	1
Luteolin	D047311	491-70-3		7498	Luteolin inhibits the reaction [XDH protein alternative form results in increased chemical synthesis of Uric Acid]	decreases^reaction|increases^chemical synthesis	1	0
Luteolin	D047311	491-70-3		7498	Luteolin inhibits the reaction [XDH protein alternative form results in increased reduction of bis(2,9-dimethyl-1,10-phenanthroline)copper(II)]	decreases^reaction|increases^reduction	1	0
Luteolin	D047311	491-70-3		331	Luteolin promotes the reaction [TNFSF10 protein results in increased ubiquitination of and results in increased degradation of and results in decreased expression of XIAP protein]	decreases^expression|increases^degradation|increases^reaction|increases^ubiquitination	1	1
Luteolin	D047311	491-70-3		2547	XRCC6 protein affects the susceptibility to Luteolin	affects^response to substance	1	1

## Sheet: PharmMapper数据库,去重291
PharmMapper database data																		PharmMapper(datadeduplicated)
Ligand: MOL000006
Pharma Model	Num Feature	Fit	Norm Fit	zscore	Num Hydrophobic	Num HB Acceptor	Num HB Donor	Num Positive	Num Negative	Num Aromatic	Name	Class	Uniplot	Function	Disease	Idication		HCK_HUMAN	HCK
2hck_v	3	2.969	0.9897	1.13953	1	0	2	0	0	0	Tyrosine-protein kinase HCK	TRANSFERASE	HCK_HUMAN	May serve as part of a signaling pathway coupling the Fc receptor to the activation of the respiratory burst. May also contribute to neutrophil migration and may regulate the degranulation process of neutrophils.	NONE	NONE		ESR1_HUMAN	ESR1
2ocf_v	3	2.905	0.9684	0.9455	2	1	0	0	0	0	Estrogen receptor	HORMONE/GROWTH FACTOR	ESR1_HUMAN	Nuclear hormone receptor. The steroid hormones and their receptors are involved in the regulation of eukaryotic gene expression and affect cellular proliferation and differentiation in target tissues.	NONE	Melanoma;Brain tumor;Inflammation;Myocardial infarction;Fibrosis;Brain ischemia;Psoriasis;Rheumatoid arthritis;Retinitis pigmentosa;Atherosclerosis;Genitourinary disease;Breast disease;Atrophy;Crohns disease;Testosterone deficiency;Uterine fibroids;Fibrocystic breast disease;Arthralgia;Prostatitis;Prostate hyperplasia;Inflammatory bowel disease;Solid tumor;Gynecological disorder;Vascular disease;…		CHLE_HUMAN	BCHE
1p0i_v	3	2.871	0.9571	0.857014	1	2	0	0	0	0	Cholinesterase	HYDROLASE	CHLE_HUMAN	NONE	Defects in BCHE are the cause of butyrylcholinesterase deficiency (BChE deficiency) [MIM:177400]. BChE deficiency is a metabolic disorder characterized by prolonged apnoea after the use of certain anesthetic drugs, including the muscle relaxants succinylcholine or mivacurium and other ester local anesthetics. The duration of the prolonged apnoea varies significantly depending on the extent of the…	Neurotoxicity, drug-induced;Toxicity;Alzheimers disease		THRB_HUMAN	F2
1no9_v	3	2.825	0.9418	0.658877	2	1	0	0	0	0	Prothrombin	HYDROLASE	THRB_HUMAN	Thrombin, which cleaves bonds after Arg and Lys, converts fibrinogen to fibrin and activates factors V, VII, VIII, XIII, and, in complex with thrombomodulin, protein C. Functions in blood homeostasis, inflammation and wound healing.	Defects in F2 are the cause of various forms of dysprothrombinemia [MIM:176930].;Genetic variations in F2 may be a cause of susceptibility to ischemic stroke [MIM:601367]; also known as cerebrovascular accident or cerebral infarction. A stroke is an acute neurologic event leading to death of neural tissue of the brain and resulting in loss of motor, sensory and/or cognitive function. Ischemic str…	Deep vein thrombosis;Thrombocytopenia;Cerebrovascular disease;Wound healing;Ebola virus infection;Bone injury;Cerebrovascular ischemia;Restenosis;Thrombosis;Diabetic foot ulcer;Ischemic heart disease;Marburg virus infection;Myocardial disease;Embolism and thrombosis;Myocardial infarction;Cartilage disease;Thromboembolism;Coronary artery disease;Hemophilia;Blood clotting disorder;Bleeding;Atrial f…		SEPR_HUMAN	FAP
1z68_v	3	2.805	0.9349	0.813991	0	2	1	0	0	0	Seprase	LYASE	SEPR_HUMAN	May have a role in tissue remodeling during development and wound healing, and may contribute to invasiveness in malignant cancers.	NONE	Non-Hodgkin lymphoma;Melanoma;Cancer;Non-small-cell lung cancer;Chronic lymphocytic leukemia;Neutropenia;Pancreas tumor;Hematological disease;Renal tumor		TTHY_HUMAN	TTR
1dvz_v	3	2.773	0.9242	0.483861	2	1	0	0	0	0	Transthyretin	HORMONE/GROWTH FACTOR	TTHY_HUMAN	Thyroid hormone-binding protein. Probably transports thyroxine from the bloodstream to the brain.	Defects in TTR are the cause of amyloidosis type 1 (AMYL1) [MIM:176300]. AMYL1 is a hereditary generalized amyloidosis due to transthyretin amyloid deposition. Protein fibrils can form in different tissues leading to amyloid polyneuropathies, amyloidotic cardiomyopathy, carpal tunnel syndrome, systemic senile amyloidosis.;Defects in TTR are the cause of amyloidosis type 7 (AMYL7) [MIM:105210]; al…	NONE		CAH2_HUMAN	CA2
1oq5_v	3	2.772	0.9239	0.662994	2	1	0	0	0	0	Carbonic anhydrase 2	METAL BINDING PROTEIN	CAH2_HUMAN	Essential for bone resorption and osteoclast differentiation (By similarity). Reversible hydration of carbon dioxide.	Defects in CA2 are the cause of autosomal recessive osteopetrosis type 3 (OPTB3) [MIM:259730]; also known as osteopetrosis with renal tubular acidosis, carbonic anhydrase II deficiency syndrome, Guibaud-Vainsel syndrome or marble brain disease. Osteopetrosis is a rare genetic disease characterized by abnormally dense bone, due to defective resorption of immature bone. The disorder occurs in two f…	NONE		PIM1_HUMAN	PIM1
1yxx_v	3	2.693	0.8977	0.513527	2	1	0	0	0	0	Proto-oncogene serine/threonine-protein kinase Pim-1	TRANSFERASE	PIM1_HUMAN	Plays a role in signal transduction in blood cells. Contributes to both cell proliferation and survival and thus provide a selective advantage in tumorigenesis. May affect the structure or silencing of chromatin by phosphorylating HP1 gamma/CBX3.	NONE	Cancer		CDK6_HUMAN	CDK6
1xo2_v	5	4.408	0.8816	4.94362	2	3	0	0	0	0	Cell division protein kinase 6	CELL CYCLE/TRANSFERASE	CDK6_HUMAN	Probably involved in the control of the cell cycle. Interacts with D-type G1 cyclins.	NONE	NONE		EGFR_HUMAN	EGFR
2itx_v	3	2.58	0.8601	0.207277	0	2	1	0	0	0	Epidermal growth factor receptor	TRANSFERASE	EGFR_HUMAN	Receptor for EGF, but also for other members of the EGF family, as TGF-alpha, amphiregulin, betacellulin, heparin-binding EGF-like growth factor, GP30 and vaccinia virus growth factor. Is involved in the control of cell growth and differentiation. Phospho;Isoform 2/truncated isoform may act as an antagonist.	Defects in EGFR are associated with lung cancer [MIM:211980].	Squamous cell carcinoma;Arteriosclerosis;Melanoma;Central nervous system tumor;Diabetes mellitus;Esophagus tumor;Ischemic heart disease;Brain tumor;Nasopharyngeal carcinoma;Liver tumor;Pancreas tumor;Lung tumor;Psoriasis;Bladder tumor;Esophageal disease;Mesothelioma;Atherosclerosis;Multiple myeloma;Bacterial infection;Uterine cervix tumor;Nasopharynx tumor;Carcinoma;Restenosis;Stomach tumor;Thyro…		P24941	CDK2
1ogs_v	3	2.576	0.8588	0.0819216	0	3	0	0	0	0	Glucosylceramidase	HYDROLASE	GLCM_HUMAN	NONE	Defects in GBA are the cause of Gaucher disease (GD) [MIM:230800]; also known as glucocerebrosidase deficiency. GD is the most prevalent lysosomal storage disease, characterized by accumulation of glucosylceramide in the reticulo-endothelial system. Different clinical forms are recognized depending on the presence (neuronopathic forms) or absence of central nervous system involvement, severity an…	Gaucher disease		PRGR_HUMAN	PGR
1jsv_v	4	3.371	0.8428	2.07897	1	3	0	0	0	0	Cell division protein kinase 2	NONE	P24941	Involved in protein kinase activity	NONE	NONE		MK10_HUMAN	MAPK10
1zuc_v	3	2.484	0.8279	0.112448	1	1	1	0	0	0	Progesterone receptor	HORMONE/GROWTH FACTOR	PRGR_HUMAN	The steroid hormones and their receptors are involved in the regulation of eukaryotic gene expression and affect cellular proliferation and differentiation in target tissues.	NONE	Uterine fibroids;Menstruation disorder;Infertility;Acne;Breast tumor;Female contraception;Neoplasm;Planned abortion;Dysmenorrhea;Endometriosis;Hormone deficiency;Unidentified indication;Gynecological disorder;Musculoskeletal disease;Estrogen deficiency;Cancer;Contraception;Amenorrhea;Female infertility;Carcinoma;Menopause;Premenstrual syndrome;Anesthesia;Age related macular degeneration;Osteoporo…		PNPH_HUMAN	PNP
1pmv_v	3	2.48	0.8267	-1.04519	2	1	0	0	0	0	Mitogen-activated protein kinase 10	TRANSFERASE	MK10_HUMAN	Responds to activation by environmental stress and pro- inflammatory cytokines by phosphorylating a number of transcription factors, primarily components of AP-1 such as c-Jun and ATF2 and thus regulates AP-1 transcriptional activity. Required for stress-	A chromosomal rearrangement involving MAPK10 is a cause of epileptic encephalopathy Lennox-Gastaut type [MIM:606369]. Translocation t(Y;4)(q11.2;q21) which causes MAPK10 truncation. Epileptic encephalopathies of the Lennox-Gastaut group are childhood epileptic disorders characterized by severe psychomotor delay and seizures.	Central nervous system disease;Inflammation;Pulmonary fibrosis;Ischemia;Cerebrovascular ischemia;Neurodegenerative disease		CATD_HUMAN	CTSD
1v3q_v	3	2.465	0.8216	-0.226249	1	2	0	0	0	0	Purine nucleoside phosphorylase	TRANSFERASE	PNPH_HUMAN	NONE	Defects in NP are the cause of nucleoside phosphorylase deficiency (NP deficiency) [MIM:164050]. It leads to a severe T- cell immunodeficiency with neurologic disorder in children.	T-cell lymphoma;Autoimmune disease;HIV infection;Dermatitis;Chronic lymphocytic leukemia;Acquired Immune Deficiency Syndrome;Inflammation;Multiple sclerosis;Solid tumor;Psoriasis;Non-Hodgkin lymphoma;Viral infection;Cancer;Rheumatoid arthritis;Leukemia;B-cell acute lymphoblastic leukemia;Cutaneous T-cell lymphoma;Ocular disease;Transplant rejection;Immune disorder		GSTP1_HUMAN	GSTP1
1lyw_v	3	2.458	0.8192	-0.135329	1	2	0	0	0	0	Cathepsin D	ASPARTIC PROTEASE	CATD_HUMAN	Acid protease active in intracellular protein breakdown. Involved in the pathogenesis of several diseases such as breast cancer and possibly Alzheimer disease.	Defects in CTSD are the cause of neuronal ceroid lipofuscinosis 10 (CLN10) [MIM:610127]; also known as neuronal ceroid lipofuscinosis due to cathepsin D deficiency. The neuronal ceroid lipofuscinosis are a group of progressive neurodegenerative diseases in children and in adults, characterized by visual and mental decline, motor disturbance, epilepsy and behavioral changes.	NONE		CBR1_HUMAN	CBR1
1lbk_v	3	2.432	0.8105	-0.636955	1	2	0	0	0	0	Glutathione S-transferase P	TRANSFERASE	GSTP1_HUMAN	Conjugation of reduced glutathione to a wide number of exogenous and endogenous hydrophobic electrophiles.	NONE	NONE		AOFB_HUMAN	MAOB
1wma_v	5	4.034	0.8069	4.43788	2	2	1	0	0	0	Carbonyl reductase [NADPH] 1	OXIDOREDUCTASE	CBR1_HUMAN	Catalyzes the reduction of a wide variety of carbonyl compounds including the antitumor anthracycline antibiotics. Can convert prostaglandin E2 to prostaglandin F2-alpha.	NONE	NONE		MK08_HUMAN	MAPK8
1oja_v	3	2.389	0.7962	-0.0726179	1	1	1	0	0	0	Amine oxidase [flavin-containing] B	OXIDOREDUCTASE	AOFB_HUMAN	Catalyzes the oxidative deamination of biogenic and xenobiotic amines and has important functions in the metabolism of neuroactive and vasoactive amines in the central nervous system and peripheral tissues. MAOB preferentially degrades benzylamine and phe	NONE	Alzheimers disease;Cocaine addiction;Major depressive disorder;Epilepsy;Neurodegenerative disease;Attention deficit hyperactivity disorder;Head injury;Parkinsons disease;Dementia;Nicotine dependence;Cerebrovascular ischemia		CFAB_HUMAN	CFB
1muo_v	3	2.372	0.7906	-0.3897	0	2	1	0	0	0	Serine/threonine-protein kinase 6	TRANSFERASE	STK6_HUMAN	May play a role in cell cycle regulation during anaphase and/or telophase, in relation to the function of the centrosome/spindle pole region during chromosome segregation. May be involved in microtubule formation and/or stabilization. May play a key role	Defects in AURKA are responsible for numerical centrosome aberrations including aneuploidy.	Pancreas tumor;Cancer;Solid tumor		KC1G2_HUMAN	CSNK1G2
1uki_v	3	2.357	0.7857	-0.899268	2	1	0	0	0	0	Mitogen-activated protein kinase 8	TRANSFERASE	MK08_HUMAN	Responds to activation by environmental stress and pro- inflammatory cytokines by phosphorylating a number of transcription factors, primarily components of AP-1 such as JUN, JDP2 and ATF2 and thus regulates AP-1 transcriptional activity. In T-cells, JNK1;JNK1 isoforms display different binding patterns: beta-1 preferentially binds to c-Jun, whereas alpha-1, alpha-2, and beta- 2 have a similar lo…	NONE	Psoriasis;Asthma;Cancer;Neurodegenerative disease;Inflammation;Liver disease;Acute myelogenous leukemia;Diabetes mellitus;Pulmonary fibrosis;Ischemia		CHK1_HUMAN	CHEK1
1rs0_v	3	2.356	0.7854	-1.02294	2	1	0	0	0	0	Complement factor B	HYDROLASE	CFAB_HUMAN	Factor B which is part of the alternate pathway of the complement system is cleaved by factor D into 2 fragments: Ba and Bb. Bb, a serine protease, then combines with complement factor 3b to generate the C3 or C5 convertase. It has also been implicated in	NONE	NONE		Q62986	Esr2
2c47_v	4	3.055	0.7637	1.3775	1	1	2	0	0	0	Casein kinase I isoform gamma-2	TRANSFERASE	KC1G2_HUMAN	Casein kinases are operationally defined by their preferential utilization of acidic proteins such as caseins as substrates. It can phosphorylate a large number of proteins. Participates in Wnt signaling (By similarity).	NONE	NONE		O15382	BCAT2
2cgx_v	3	2.279	0.7595	-0.442889	0	2	1	0	0	0	Serine/threonine-protein kinase Chk1	TRANSFERASE	CHK1_HUMAN	Required for checkpoint mediated cell cycle arrest in response to DNA damage or the presence of unreplicated DNA. May also negatively regulate cell cycle progression during unperturbed cell cycles. Recognizes the substrate consensus sequence [R-X-X- S/T].	NONE	Cancer;Solid tumor		P04745	AMY1A
2j7x_v	4	2.996	0.7491	1.09106	2	1	1	0	0	0	Estrogen receptor beta	NONE	Q62986	Involved in transcription factor activity	NONE	NONE		P04745	AMY1B
1kta_v	4	2.968	0.7421	0.761663	1	2	0	0	1	0	Branched-chain-amino-acid aminotransferase, mitochondrial	NONE	O15382	Amino acid transport and metabolism	NONE	For nutritional supplementation and for treating dietary shortage or imbalance.		P04745	AMY1C
1mfu_v	4	2.965	0.7412	1.10647	0	2	2	0	0	0	Alpha-amylase 1	NONE	P04745	Carbohydrate transport and metabolism	NONE	NONE		ANGI_HUMAN	ANG
1k59_v	4	2.96	0.7401	1.00216	0	4	0	0	0	0	Angiogenin	HYDROLASE	ANGI_HUMAN	May function as a tRNA-specific ribonuclease that binds to actin on the surface of endothelial cells; once bound, angiogenin is endocytosed and translocated to the nucleus, thereby promoting the endothelial invasiveness necessary for blood vessel formatio	Defects in ANG are the cause of susceptibility to amyotrophic lateral sclerosis type 9 (ALS9) [MIM:611895]. ALS is a degenerative disorder of motor neurons in the cortex, brain stem and spinal cord. ALS is characterized by muscular weakness and atrophy.	NONE		NGAL_HUMAN	LCN2
1l6m_v	4	2.957	0.7391	0.798004	1	1	1	0	1	0	Neutrophil gelatinase-associated lipocalin	TRANSPORT PROTEIN	NGAL_HUMAN	Transport of small lipophilic substances (Potential).	NONE	NONE		SRC_HUMAN	SRC
2bdj_v	6	4.402	0.7337	4.08581	2	2	2	0	0	0	Proto-oncogene tyrosine-protein kinase Src	TRANSFERASE	SRC_HUMAN	NONE	NONE	Hypercalcemia;Cancer;Osteoporosis;Cerebrovascular ischemia;Bone metastases;Metastasis;Solid tumor		ANDR_HUMAN	AR
2amb_v	5	3.648	0.7297	2.79013	3	1	1	0	0	0	Androgen receptor	HORMONE/GROWTH FACTOR RECEPTOR	ANDR_HUMAN	Steroid hormone receptors are ligand-activated transcription factors that regulate eukaryotic gene expression and affect cellular proliferation and differentiation in target tissues. Transcription factor activity is modulated by bound coactivator and core	Genetic variation in AR can be responsible of androgenetic alopecia (AGA) [MIM:109200].;Defects in AR are the cause of androgen insensibility syndrome (AIS) [MIM:300068]; previously known as testicular feminization syndrome (TFM). It can be complete (CAIS) when external genitalia are phenotypically female; or partial (PAIS) when external genitalia are substantively ambiguous or mild (MAIS) when e…	Hypoactive sexual desire disorder;Hepatitis B virus infection;Cardiac failure;Andrology;Hirsutism;Female sexual dysfunction;Psoriasis;Reperfusion injury;Plasmodium infection;Atherosclerosis;Prostate hyperplasia;Fatigue;Male sexual dysfunction;Autoimmune disease;Testosterone deficiency;Uterine fibroids;Metabolic disorder;Myalgia;Obesity;Gynecological disorder;Contraception;Cancer;Hypercholesterole…		NQO1_HUMAN	NQO1
1kbo_v	4	2.915	0.7286	0.872679	3	0	1	0	0	0	NAD(P)H dehydrogenase [quinone] 1	OXIDOREDUCTASE	NQO1_HUMAN	The enzyme apparently serves as a quinone reductase in connection with conjugation reactions of hydroquinons involved in detoxification pathways as well as in biosynthetic processes such as the vitamin K-dependent gamma-carboxylation of glutamate residues	NONE	NONE		PH4H_HUMAN	PAH
3pah_v	4	2.91	0.7275	0.851441	1	1	1	1	0	0	Phenylalanine-4-hydroxylase	MONOOXGYGENASE	PH4H_HUMAN	NONE	Defects in PAH are the cause of phenylketonuria (PKU) [MIM:261600]. PKU is an autosomal recessive inborn error of phenylalanine metabolism, due to severe phenylalanine hydroxylase deficiency. It is characterized by blood concentrations of phenylalanine persistently above 1200 mumol (normal concentration 100 mumol) which usually causes mental retardation (unless low phenylalanine diet is introduce…	Phenylketonuria;Sickle cell anemia;Vascular disease;Genetic disorder;Diabetic nephropathy;Hypertension;Ataxia;Peripheral arterial occlusive disease;Coronary artery disease		LKHA4_HUMAN	LTA4H
3cho_v	4	2.901	0.7252	0.969663	2	1	0	1	0	0	Leukotriene A-4 hydrolase	HYDROLASE	LKHA4_HUMAN	Hydrolyzes an epoxide moiety of leukotriene A4 (LTA-4) to form leukotriene B4 (LTB-4). The enzyme also has some peptidase activity.	NONE	Inflammation;Cancer;Acute myelogenous leukemia;Myocardial infarction;Non-small-cell lung cancer;Solid tumor		BACE1_HUMAN	BACE1
2ohm_v	4	2.895	0.7238	0.835877	2	0	2	0	0	0	Beta-secretase 1	HYDROLASE	BACE1_HUMAN	Responsible for the proteolytic processing of the amyloid precursor protein (APP). Cleaves at the N-terminus of the A-beta peptide sequence, between residues 671 and 672 of APP, leads to the generation and extracellular release of beta-cleaved soluble APP	NONE	Alzheimers disease		DYR_HUMAN	DHFR
1mvt_v	5	3.599	0.7199	3.24478	0	3	2	0	0	0	Dihydrofolate reductase	OXIDOREDUCTASE	DYR_HUMAN	NONE	NONE	NONE		P00390	GSR
1xan_v	4	2.85	0.7124	0.58493	2	1	1	0	0	0	Glutathione reductase, mitochondrial	NONE	P00390	RNA processing and modification	NONE	For nutritional supplementation, also for treating dietary shortage or imbalance		P06737	PYGL
1fa9_v	4	2.845	0.7112	0.790213	0	2	2	0	0	0	Glycogen phosphorylase, liver form	NONE	P06737	Carbohydrate transport and metabolism	NONE	For nutritional supplementation and for treating dietary shortage or imbalance.		P00517	PRKACA
1ydr_v	4	2.844	0.7109	0.81657	2	1	0	1	0	0	cAMP-dependent protein kinase catalytic subunit alpha	NONE	P00517	Involved in protein serine/threonine kinase activity	NONE	NONE		ALDR_HUMAN	AKR1B1
2pd9_v	4	2.836	0.7089	0.727369	2	2	0	0	0	0	Aldose reductase	OXIDOREDUCTASE	ALDR_HUMAN	Catalyzes the NADPH-dependent reduction of a wide variety of carbonyl-containing compounds to their corresponding alcohols with a broad range of catalytic efficiencies.	In diabetes and galactosemia, increased AR activity leads to high levels of sorbitol and galactitol, respectively, in the cells of many tissues. Accumulation of sugar alcohols has been shown to cause osmotic cataracts in the lens. AR is also thought to play a key role in diabetic complications of three other target tissues, namely, nerve, kidney and retina.	Neuropathy;Diabetic neuropathy;Diabetic foot ulcer;Diabetic complication;Diabetic nephropathy;Retinopathy;Ocular disease;Central nervous system disease;Diabetic retinopathy;Diabetes mellitus;Diabetic cataract;Cataract		ADA17_HUMAN	ADAM17
2oi0_v	4	2.827	0.7066	0.365256	3	1	0	0	0	0	ADAM 17	HYDROLASE	ADA17_HUMAN	Cleaves the membrane-bound precursor of TNF-alpha to its mature soluble form. Responsible for the proteolytic release of several other cell-surface proteins, including p75 TNF-receptor, interleukin 1 receptor type II, p55 TNF-receptor, transforming growth	NONE	Psoriasis;Inflammation;Rheumatoid arthritis;Cardiac failure;Multiple sclerosis;Metastasis;Immune disorder		P14061	HSD17B1
1a27_v	5	3.524	0.7047	2.41074	3	1	1	0	0	0	Estradiol 17-beta-dehydrogenase 1	NONE	P14061	Lipid transport and metabolism	NONE	Some evidence suggests that NADH might be useful in treating Parkinsons disease, chronic fatigue syndrome, Alzheimers disease and cardiovascular disease.		BMP7_HUMAN	BMP7
1m4u_v	4	2.777	0.6942	0.587485	0	3	1	0	0	0	Bone morphogenetic protein 7	HORMONE/GROWTH FACTOR	BMP7_HUMAN	Induces cartilage and bone formation. May be the osteoinductive factor responsible for the phenomenon of epithelial osteogenesis. Plays a role in calcium regulation and bone homeostasis.	NONE	Tooth disease;Brain injury;Motor neurone disease;Cerebrovascular ischemia;Bone disease;Parkinsons disease;Renal failure;Periodontal disease		P11142	HSPA8
3fzh_v	3	2.074	0.6915	-0.856332	0	2	1	0	0	0	Heat shock cognate 71 kDa protein	NONE	P11142	Molecular chaperone implicated in a wide variety of cellular processes, including protection of the proteome from stress, folding and transport of newly synthesized polypeptides, activation of proteolysis of misfolded proteins and the formation and dissociation of protein complexes. Plays a pivotal role in the protein quality control system, ensuring the correct folding of proteins, the re-foldin…	NONE	NONE		CCNA2_HUMAN	CCNA2
2bkz_v	4	2.731	0.6826	0.390487	2	2	0	0	0	0	Cyclin-A2	TRANSFERASE/COMPLEX	CCNA2_HUMAN	Essential for the control of the cell cycle at the G1/S (start) and the G2/M (mitosis) transitions.	NONE	NONE		HS90A_HUMAN	HSP90AA1
2fwz_v	4	2.685	0.6714	0.491101	1	1	1	0	0	1	Heat shock protein HSP 90-alpha	CHAPERONE	HS90A_HUMAN	Molecular chaperone. Has ATPase activity (By similarity).	NONE	NONE		VGFR2_HUMAN	KDR
2p2h_v	4	2.682	0.6704	0.242352	2	1	1	0	0	0	Vascular endothelial growth factor receptor 2	TRANSFERASE	VGFR2_HUMAN	Receptor for VEGF or VEGFC. Has a tyrosine-protein kinase activity. The VEGF-kinase ligand/receptor signaling system plays a key role in vascular development and regulation of vascular permeability. In case of HIV-1 infection, the interaction with extrace	NONE	Angiogenesis disorder;Melanoma;Cancer;Non-small-cell lung cancer;Renal cell carcinoma;Colorectal tumor;Ocular disease;Age related macular degeneration;Solid tumor		DHI1_HUMAN	HSD11B1
2irw_v	4	2.681	0.6703	0.403647	2	1	1	0	0	0	Corticosteroid 11-beta-dehydrogenase isozyme 1	OXIDOREDUCTASE	DHI1_HUMAN	Catalyzes reversibly the conversion of cortisol to the inactive metabolite cortisone. Catalyzes reversibly the conversion of 7-ketocholesterol to 7-beta-hydroxycholesterol. In intact cells, the reaction runs only in one direction, from 7- ketocholesterol	Defects in HSD11B1 are a cause of cortisone reductase deficiency (CRD) [MIM:604931]. In CRD, activation of cortisone to cortisol does not occur, resulting in adrenocorticotropin-mediated androgen excess and a phenotype resembling polycystic ovary syndrome (PCOS).	Non-insulin dependent diabetes;Rheumatoid arthritis;Diabetes mellitus;Obesity;Atherosclerosis;Metabolic disorder;Periodontitis		P53350	PLK1
2rku_v	4	2.658	0.6644	0.252083	2	1	1	0	0	0	Serine/threonine-protein kinase PLK1	NONE	P53350	Serine/threonine-protein kinase that performs several important functions throughout M phase of the cell cycle, including the regulation of centrosome maturation and spindle assembly, the removal of cohesins from chromosome arms, the inactivation of anaphase-promoting complex/cyclosome (APC/C) inhibitors, and the regulation of mitotic exit and cytokinesis. Polo-like kinase proteins acts by bindin…	NONE	NONE		Q13126	MTAP
1sd1_v	4	2.65	0.6626	0.103965	0	2	2	0	0	0	S-methyl-5-thioadenosine phosphorylase	NONE	Q13126	Nucleotide transport and metabolism	NONE	For nutritional supplementation, also for treating dietary shortage or imbalance		Q03181	PPARD
3cd8_v	4	2.581	0.6453	-0.03432	3	1	0	0	0	0	NONE	NONE	NONE	NONE	NONE	NONE		DHSO_HUMAN	SORD
3dy6_v	4	2.568	0.6419	-0.362047	3	1	0	0	0	0	Peroxisome proliferator-activated receptor delta	NONE	Q03181	Involved in DNA binding	NONE	EPA can be used for lowering elevated triglycerides in those who are hyperglyceridemic. In addition, EPA may play a therapeutic role in patients with cystic fibrosis by reducing disease severity and may play a similar role in type 2 diabetics in slowing the progression of diabetic nephropathy.		PDE4D_HUMAN	PDE4D
1pl6_v	5	3.203	0.6407	1.09112	2	3	0	0	0	0	Sorbitol dehydrogenase	OXIDOREDUCTASE	DHSO_HUMAN	NONE	NONE	Diabetic complication		PDPK1_HUMAN	PDPK1
1y2e_v	7	4.378	0.6254	3.62645	4	2	1	0	0	0	cAMP-specific 3,5-cyclic phosphodiesterase 4D	HYDROLASE	PDE4D_HUMAN	Regulates the levels of cAMP in the cell.	Genetic variations in PDE4D might be associated with susceptibility to stroke type 1 (STRK1) [MIM:606799]. A stroke is an acute neurologic event leading to death of neural tissue of the brain and resulting in loss of motor, sensory and/or cognitive function. PubMed:17006457 states that association with stroke has to be considered with caution.	NONE		NOS3_HUMAN	NOS3
2pe2_v	5	3.118	0.6236	0.614042	1	3	1	0	0	0	3-phosphoinositide-dependent protein kinase 1	TRANSFERASE	PDPK1_HUMAN	Phosphorylates and activates not only PKB/AKT, but also PKA, PKC-zeta, RPS6KA1 and RPS6KB1. May play a general role in signaling processes and in development (By similarity). Isoform 3 is catalytically inactive.	NONE	NONE		MIF_HUMAN	MIF
1m9j_v	4	2.462	0.6156	-0.541461	2	1	1	0	0	0	Nitric oxide synthase, endothelial	OXIDOREDUCTASE	NOS3_HUMAN	Produces nitric oxide (NO) which is implicated in vascular smooth muscle relaxation through a cGMP-mediated signal transduction pathway. NO mediates vascular endothelial growth factor (VEGF)-induced angiogenesis in coronary vessels and promotes blood clot	NONE	Coronary artery disease;Hypertension;Congestive heart failure;Angina;Myocardial infarction;Peripheral vascular disease;Atherosclerosis;Ischemic heart disease		PDE4B_HUMAN	PDE4B
1gcz_v	4	2.431	0.6077	-0.50634	2	2	0	0	0	0	Macrophage migration inhibitory factor	IMMUNE SYSTEM	MIF_HUMAN	The expression of MIF at sites of inflammation suggest a role for the mediator in regulating the function of macrophage in host defense. Also acts as a phenylpyruvate tautomerase.	Genetic variations in MIF are associated with susceptibility to systemic juvenile rheumatoid arthritis [MIM:604302]. Systemic juvenile rheumatoid arthritis is juvenile chronic arthritis associated with severe, debilitating, extraarticular features, and occasionally fatal complications. Despite medical treatment, many children still experience early joint destruction, necessitating surgical replac…	Insulin dependent diabetes;Glomerulonephritis;Cancer;Rheumatoid arthritis;Sepsis;Autoimmune disease;Atherosclerosis;Infection;Inflammation;Myocardial infarction;Immune disorder		Q16539	MAPK14
1ro9_v	6	3.606	0.601	2.50029	2	2	1	0	1	0	cAMP-specific 3,5-cyclic phosphodiesterase 4B	HYDROLASE	PDE4B_HUMAN	May be involved in mediating central nervous system effects of therapeutic agents ranging from antidepressants to antiasthmatic and anti-inflammatory agents.	NONE	Chronic obstructive pulmonary disease;Asthma		AKT1_HUMAN	AKT1
1zyj_v	4	2.401	0.6002	-1.35119	3	1	0	0	0	0	Mitogen-activated protein kinase 14	NONE	Q16539	Involved in MAP kinase activity	NONE	NONE		SHBG_HUMAN	SHBG
3cqu_v	4	2.389	0.5973	-0.434113	2	1	1	0	0	0	RAC-alpha serine/threonine-protein kinase	TRANSFERASE	AKT1_HUMAN	General protein kinase capable of phosphorylating several known proteins. Phosphorylates TBC1D4. Signals downstream of phosphatidylinositol 3-kinase (PI(3)K) to mediate the effects of various growth factors such as platelet-derived growth factor (PDGF), e	NONE	Cancer		FGFR1_HUMAN	FGFR1
1lhn_v	6	3.57	0.595	1.61392	4	1	1	0	0	0	Sex hormone-binding globulin	TRANSPORT PROTEIN	SHBG_HUMAN	Functions as an androgen transport protein, but may also be involved in receptor mediated processes. Each dimer binds one molecule of steroid. Specific for 5-alpha-dihydrotestosterone, testosterone, and 17-beta-estradiol. Regulates the plasma metabolic cl	NONE	NONE		DPP4_HUMAN	DPP4
3c4f_v	7	4.163	0.5947	3.55938	4	2	1	0	0	0	Basic fibroblast growth factor receptor 1	TRANSFERASE	FGFR1_HUMAN	Receptor for basic fibroblast growth factor. A shorter form of the receptor could be a receptor for FGF1 (aFGF).	Defects in FGFR1 are a cause of Pfeiffer syndrome (PS) [MIM:101600]; also known as acrocephalosyndactyly type V (ACS5). PS is characterized by craniosynostosis (premature fusion of the skull sutures) with deviation and enlargement of the thumbs and great toes, brachymesophalangy, with phalangeal ankylosis and a varying degree of soft tissue syndactyly.;Defects in FGFR1 are a cause of isolated hyp…	NONE		KIF11_HUMAN	KIF11
1tkr_v	5	2.965	0.593	1.17603	1	2	2	0	0	0	Dipeptidyl peptidase 4	HYDROLASE	DPP4_HUMAN	Removes N-terminal dipeptides sequentially from polypeptides having unsubstituted N-termini provided that the penultimate residue is proline. Plays a role in T-cell activation.	NONE	Rheumatoid arthritis;Diabetes mellitus;Non-insulin dependent diabetes;Autoimmune disease;Immune disorder		SAHH_HUMAN	AHCY
2q2y_v	4	2.335	0.5838	-1.25393	3	1	0	0	0	0	Kinesin-like protein KIF11	CELL CYCLE	KIF11_HUMAN	Motor protein required for establishing a bipolar spindle. Blocking of KIF11 prevents centrosome migration and arrest cells in mitosis with monoastral microtubule arrays.	NONE	Melanoma;Hodgkins disease;Acute leukemia;Breast tumor;Head and neck tumor;Hepatocellular carcinoma;Ovary tumor;Prostate tumor;Solid tumor;Non-Hodgkin lymphoma;Cancer;Non-small-cell lung cancer;Renal cell carcinoma;Colorectal tumor		MCR_HUMAN	NR3C2
1a7a_v	5	2.918	0.5837	0.482893	0	3	2	0	0	0	Adenosylhomocysteinase	HYDROLASE	SAHH_HUMAN	Adenosylhomocysteine is a competitive inhibitor of S- adenosyl-L-methionine-dependent methyl transferase reactions; therefore adenosylhomocysteinase may play a key role in the control of methylations via regulation of the intracellular concentration of ad	Defects in AHCY are a cause of hypermethioninemia [MIM:180960]. It is a disease characterized by elevated levels of methionine in the sera.	Inflammation;Cancer		P04179	SOD2
1w6j_v	5	2.914	0.5828	0.583005	2	2	1	0	0	0	Lanosterol synthase	ISOMERASE	ERG7_HUMAN	Catalyzes the cyclization of (S)-2,3 oxidosqualene to lanosterol, a reaction that forms the sterol nucleus.	NONE	Hyperlipidemia;Hypercholesterolemia;Atherosclerosis		HDAC8_HUMAN	HDAC8
2aa6_v	5	2.902	0.5804	0.287075	4	1	0	0	0	0	Mineralocorticoid receptor	TRANSCRIPTION	MCR_HUMAN	Receptor for both mineralocorticoids (MC) such as aldosterone and glucocorticoids (GC) such as corticosterone or cortisol. Binds to mineralocorticoid response elements (MRE) and transactivates target genes. The effect of MC is to increase ion and water tr	Defects in NR3C2 are a cause of autosomal dominant pseudohypoaldosteronism type I (PHA1) [MIM:177735]. PHA1 is characterized by urinary salt wasting, resulting from target organ unresponsiveness to mineralocorticoids. There are 2 forms of PHA1: the autosomal dominant form that is mild, and the recessive form which is more severe and due to defects in any of the epithelial sodium channel subunits.…	Metabolic disorder;Hypertension;Cardiovascular disease;Urinary tract disease		MMP13_HUMAN	MMP13
1xdc_v	5	2.897	0.5794	0.665861	2	1	2	0	0	0	Superoxide dismutase [Mn], mitochondrial	NONE	P04179	Destroys superoxide anion radicals which are normally produced within the cells and which are toxic to biological systems.	NONE	NONE		ALDH2_HUMAN	ALDH2
1w22_v	6	3.457	0.5762	1.53832	3	1	2	0	0	0	Histone deacetylase 8	HYDROLASE	HDAC8_HUMAN	Responsible for the deacetylation of lysine residues on the N-terminal part of the core histones (H2A, H2B, H3 and H4). Histone deacetylation gives a tag for epigenetic repression and plays an important role in transcriptional regulation, cell cycle progr	NONE	NONE		HYES_HUMAN	EPHX2
830c_v	4	2.299	0.5746	-1.27311	3	1	0	0	0	0	Collagenase 3	MATRIX METALLOPROTEASE	MMP13_HUMAN	Degrades collagen type I. Does not act on gelatin or casein. Could have a role in tumoral process.	Defects in MMP13 are the cause of spondyloepimetaphyseal dysplasia type 2 (SEMD2) [MIM:602111]; also known as spondyloepimetaphyseal dysplasia type Missouri. SEMDs are a heterogeneous group of skeletal disorders characterized by defective growth and modeling of the spine and long bones. The SEMDs are distinguished from the spondylometaphyseal dysplasias and the spondyloepiphyseal dysplasias by th…	NONE		HXK1_HUMAN	HK1
1of7_v	5	2.865	0.5731	0.771466	2	1	2	0	0	0	Aldehyde dehydrogenase, mitochondrial	OXIDOREDUCTASE	ALDH2_HUMAN	NONE	NONE	NONE		Q9NY01	ABO
1vj5_v	5	2.86	0.572	0.290526	3	1	1	0	0	0	Epoxide hydrolase 2	HYDROLASE	HYES_HUMAN	Acts on epoxides (alkene oxides, oxiranes) and arene oxides. Plays a role in xenobiotic metabolism by degrading potentially toxic epoxides. Also determines steady-state levels of physiological mediators. Has low phosphatase activity.	NONE	NONE		DCAM_HUMAN	AMD1
1hkc_v	5	2.857	0.5714	0.532317	0	3	2	0	0	0	Hexokinase-1	PHOSPHOTRANSFERASE	HXK1_HUMAN	NONE	Defects in HK1 are the cause of hexokinase deficiency [MIM:235700]. Hexokinase deficiency is a rare autosomal recessive disease with nonspherocytic hemolytic anemia as the predominant clinical feature.	NONE		P00326	ADH1C
1lzj_v	6	3.417	0.5695	2.59644	2	2	2	0	0	0	B transferase	NONE	Q9NY01	Involved in transferase activity, transferring hexosyl groups	NONE	NONE		Q04828	AKR1C1
1i72_v	4	2.275	0.5687	-0.435168	0	3	1	0	0	0	S-adenosylmethionine decarboxylase proenzyme	LYASE	DCAM_HUMAN	NONE	NONE	Colorectal tumor;Non-Hodgkin lymphoma;Neoplasm;Cancer;Trypanosomiasis;Pneumocystis carinii infection;Bacterial infection		DCK_HUMAN	DCK
1u3w_v	5	2.837	0.5674	0.317774	3	1	0	1	0	0	Alcohol dehydrogenase 1C	NONE	P00326	Energy production and conversion	NONE	Some evidence suggests that NADH might be useful in treating Parkinsons disease, chronic fatigue syndrome, Alzheimers disease and cardiovascular disease.		CCNT1_HUMAN	CCNT1
1mrq_v	5	2.835	0.567	0.265225	4	1	0	0	0	0	Aldo-keto reductase family 1 member C1	NONE	Q04828	Involved in oxidoreductase activity	NONE	Some evidence suggests that NADH might be useful in treating Parkinsons disease, chronic fatigue syndrome, Alzheimers disease and cardiovascular disease.		FNTA_HUMAN	FNTA
1p5z_v	5	2.83	0.566	0.705821	1	1	3	0	0	0	Deoxycytidine kinase	TRANSFERASE	DCK_HUMAN	Required for the phosphorylation of the deoxyribonucleosides deoxycytidine (dC), deoxyguanosine (dG) and deoxyadenosine (dA). It is also an essential enzyme for the phosphorylation of numerous nucleoside analogs widely employed as antiviral and chemothera	NONE	NONE		P78536	ADAM17
3blr_v	5	2.827	0.5654	0.76011	2	2	0	1	0	0	Cyclin-T1	TRANSCRIPTION	CCNT1_HUMAN	Regulatory subunit of the cyclin-dependent kinase pair (CDK9/cyclin-T1) complex, also called positive transcription elongation factor B (P-TEFb), which is proposed to facilitate the transition from abortive to productive elongation by phosphorylating the	NONE	NONE		ERR3_HUMAN	ESRRG
2iej_v	4	2.259	0.5648	-0.704185	2	2	0	0	0	0	Protein farnesyltransferase/geranylgeranyltransferase type-1 subunit alpha	TRANSFERASE	FNTA_HUMAN	Catalyzes the transfer of a farnesyl or geranyl-geranyl moiety from farnesyl or geranyl-geranyl pyrophosphate to a cysteine at the fourth position from the C-terminus of several proteins having the C-terminal sequence Cys-aliphatic-aliphatic-X. The alpha	NONE	NONE		UROK_HUMAN	PLAU
3edz_v	5	2.82	0.564	0.80277	2	2	0	0	0	1	Disintegrin and metalloproteinase domain-containing protein 17	NONE	P78536	Cleaves the membrane-bound precursor of TNF-alpha to its mature soluble form. Responsible for the proteolytical release of soluble JAM3 from endothelial cells surface. Responsible for the proteolytic release of several other cell-surface proteins, including p75 TNF-receptor, interleukin 1 receptor type II, p55 TNF-receptor, transforming growth factor-alpha, L-selectin, growth hormone receptor, MU…	NONE	NONE		P54577	YARS1
2p7g_v	5	2.819	0.5638	0.534349	3	0	2	0	0	0	Estrogen-related receptor gamma	HORMONE RECEPTOR	ERR3_HUMAN	Orphan receptor that acts as transcription activator in the absence of bound ligand. Binds specifically to an estrogen response element and activates reporter genes controlled by estrogen response elements (By similarity).	NONE	NONE		IMDH2_HUMAN	IMPDH2
1f92_v	5	2.816	0.5631	0.662867	1	2	1	1	0	0	Urokinase-type plasminogen activator	HYDROLASE	UROK_HUMAN	Specifically cleave the zymogen plasminogen to form the active enzyme plasmin.	NONE	Angiogenesis disorder;Ulcer;Cancer;Lung embolism;Restenosis;Metastasis;Skin ulcer;Cardiovascular disease		P49841	GSK3B
1q11_v	5	2.812	0.5625	0.381723	2	1	1	1	0	0	Tyrosyl-tRNA synthetase, cytoplasmic	NONE	P54577	Translation, ribosomal structure and biogenesis	NONE	Tyrosine is claimed to act as an effective antidepressant, however results are mixed. Tyrosine has also been claimed to reduce stress and combat narcolepsy and chronic fatigue, however these claims have been refuted by some studies.		Q06520	SULT2A1
1b3o_v	5	2.799	0.5598	0.0602369	0	3	1	0	1	0	Inosine-5-monophosphate dehydrogenase 2	DEHYDROGENASE	IMDH2_HUMAN	Rate limiting enzyme in the de novo synthesis of guanine nucleotides and therefore is involved in the regulation of cell growth. It may also have a role in the development of malignancy and the growth progression of some tumors.	NONE	Autoimmune disease;Transplant rejection		MMP3_HUMAN	MMP3
3f7z_v	5	2.777	0.5554	0.158865	3	2	0	0	0	0	Glycogen synthase kinase-3 beta	NONE	P49841	Involved in protein kinase activity	NONE	NONE		ISG20_HUMAN	ISG20
1ov4_v	5	2.77	0.554	-0.549859	4	1	0	0	0	0	Bile salt sulfotransferase	NONE	Q06520	Involved in sulfotransferase activity	NONE	NONE		RENI_HUMAN	REN
2jnp_v	5	2.751	0.5502	0.439871	2	2	1	0	0	0	Stromelysin-1	HYDROLASE	MMP3_HUMAN	Can degrade fibronectin, laminin, gelatins of type I, III, IV, and V; collagens III, IV, X, and IX, and cartilage proteoglycans. Activates procollagenase.	NONE	NONE		FA7_HUMAN	F7
1wlj_v	5	2.749	0.5499	-0.222766	0	4	1	0	0	0	Interferon-stimulated gene 20 kDa protein	HYDROLASE	ISG20_HUMAN	Exonuclease with specificity for single-stranded RNA and, to a lesser extent for DNA. Degrades RNA at a rate that is approximately 35-fold higher than its rate for single-stranded DNA. Involved in the antiviral function of IFN against RNA viruses.	NONE	NONE		ADHX_HUMAN	ADH5
2iku_v	5	2.746	0.5492	0.235396	3	0	2	0	0	0	Renin	HYDROLASE	RENI_HUMAN	Renin is a highly specific endopeptidase, whose only known function is to generate angiotensin I from angiotensinogen in the plasma, initiating a cascade of reactions that produce an elevation of blood pressure and increased sodium retention by the kidney	Defects in REN are a cause of renal tubular dysgenesis (RTD) [MIM:267430]. RTD is an autosomal recessive severe disorder of renal tubular development characterized by persistent fetal anuria and perinatal death, probably due to pulmonary hypoplasia from early-onset oligohydramnios (the Potter phenotype).	Glaucoma;Renal disease;Cardiac failure;Atherosclerosis;HIV infection;Hypertension;Cardiovascular disease;Ocular hypertension;Renal failure		P07686	HEXB
2flr_v	5	2.739	0.5479	0.178781	3	0	2	0	0	0	Coagulation factor VII	HYDROLASE/BLOOD CLOTTING	FA7_HUMAN	Initiates the extrinsic pathway of blood coagulation. Serine protease that circulates in the blood in a zymogen form. Factor VII is converted to factor VIIa by factor Xa, factor XIIa, factor IXa, or thrombin by minor proteolysis. In the presence of tissue	Defects in F7 are the cause of factor VII deficiency [MIM:227500]. Factor VII deficiency is a rare hereditary hemorrhagic disease. The clinical picture can be very severe, with the early occurrence of intracerebral hemorrhages or hemarthroses, or, in contrast, moderate with cutaneous-mucosal hemorrhages (epistaxis, menorrhagia) or hemorrhages provoked by a surgical intervention. Numerous subjects…	Deep vein thrombosis;Blood clotting disorder;Cancer;Ebola virus infection;Thrombosis;Lung embolism;Unstable angina;Angina;Myocardial infarction;Thromboembolism;Cardiovascular disease		PYRD_HUMAN	DHODH
1mc5_v	7	3.791	0.5416	0.929381	2	2	1	1	1	0	Alcohol dehydrogenase class-3	OXIDOREDUCTASE	ADHX_HUMAN	Class-III ADH is remarkably ineffective in oxidizing ethanol, but it readily catalyzes the oxidation of long-chain primary alcohols and the oxidation of S-(hydroxymethyl) glutathione.	NONE	NONE		PDE5A_HUMAN	PDE5A
1np0_v	6	3.244	0.5407	1.862	1	1	3	1	0	0	Beta-hexosaminidase subunit beta	NONE	P07686	Carbohydrate transport and metabolism	NONE	NONE		P05451	REG1A
1d3h_v	6	3.24	0.54	1.34603	3	3	0	0	0	0	Dihydroorotate dehydrogenase, mitochondrial	OXIDOREDUCTASE	PYRD_HUMAN	NONE	NONE	NONE		P49789	FHIT
2h44_v	7	3.765	0.5379	3.65442	3	4	0	0	0	0	cGMP-specific 3,5-cyclic phosphodiesterase	HYDROLASE	PDE5A_HUMAN	Plays a role in signal transduction by regulating the intracellular concentration of cyclic nucleotides. This phosphodiesterase catalyzes the specific hydrolysis of cGMP to 5- GMP.	NONE	Anal fissure;Raynauds disease;Cardiac failure;Thrombosis;Diabetic complication;Prostate hyperplasia;Erectile dysfunction;Urinary tract disease;Female sexual dysfunction;Vascular disease;Viral infection;Cancer;Atherosclerosis;Pulmonary disease;Metabolic disorder;Hypertension;Cardiovascular disease;Pulmonary hypertension;Angina;Male sexual dysfunction		P61586	RHOA
1qdd_v	5	2.675	0.535	0.165804	0	4	1	0	0	0	Lithostathine-1-alpha	NONE	P05451	Involved in sugar binding	NONE	NONE		KIT_HUMAN	KIT
2fhi_v	5	2.668	0.5336	0.402026	0	3	1	0	0	1	Bis(5-adenosyl)-triphosphatase	NONE	P49789	Nucleotide transport and metabolism	NONE	NONE		IGF1R_HUMAN	IGF1R
1kmq_v	5	2.668	0.5336	0.218946	0	3	2	0	0	0	Transforming protein RhoA	NONE	P61586	Involved in GTP binding	NONE	For the treatment of hypercholesterolemia.		Q08881	ITK
1pkg_v	7	3.727	0.5324	2.99001	0	2	3	0	2	0	Mast/stem cell growth factor receptor	TRANSFERASE ACTIVATOR	KIT_HUMAN	This is the receptor for stem cell factor (mast cell growth factor). It has a tyrosine-protein kinase activity. Binding of the ligands leads to the autophosphorylation of KIT and its association with substrates such as phosphatidylinositol 3-kinase (Pi3K)	Defects in KIT are a cause of piebaldism [MIM:172800]. Piebaldism is an autosomal dominant genetic developmental abnormality of pigmentation characterized by congenital patches of white skin and hair that lack melanocytes.;Defects in KIT are a cause of gastrointestinal stromal tumor (GIST) [MIM:606764].;Defects in KIT have been associated with testicular tumors [MIM:273300]. It includes germ cell…	Pancreas tumor;Ovary tumor;Cancer;Mastocytosis;Gastrointestinal tumor		PTN1_HUMAN	PTPN1
1jqh_v	5	2.652	0.5305	-0.0751201	0	3	1	0	1	0	Insulin-like growth factor 1 receptor	TRANSFERASE	IGF1R_HUMAN	This receptor binds insulin-like growth factor 1 (IGF1) with a high affinity and IGF2 with a lower affinity. It has a tyrosine-protein kinase activity, which is necessary for the activation of the IGF1-stimulated downstream signaling cascade.	Defects in IGF1R may be a cause in some cases of resistance to insulin-like growth factor 1 (IGF1 resistance) [MIM:270450]. IGF1 resistance is a gowth deficiency disorder characterized by intrauterine growth retardation and poor postnatal growth accompanied with increased plasma IGF1.	Endocrine disease;Neuroendocrine tumor;Chronic myelocytic leukemia;Cerebrovascular ischemia;Restenosis;Breast tumor;Pancreas tumor;Esophageal disease;Central nervous system disease;Prostate tumor;Acromegaly;Renal tumor;Solid tumor;Psoriasis;Pancreatitis;Cancer;Rheumatoid arthritis;Non-small-cell lung cancer;Neurodegenerative disease;Multiple myeloma;Colorectal tumor;Diabetes mellitus;Hypertension…		NQO2_HUMAN	NQO2
1snu_v	5	2.65	0.53	-0.196059	3	1	1	0	0	0	Tyrosine-protein kinase ITK/TSK	NONE	Q08881	Involved in protein kinase activity	NONE	NONE		P09874	PARP1
2cm8_v	5	2.632	0.5265	0.316239	1	3	1	0	0	0	Tyrosine-protein phosphatase non-receptor type 1	HYDROLASE	PTN1_HUMAN	May play an important role in CKII- and p60c-src-induced signal transduction cascades (By similarity).	NONE	NONE		AMYP_HUMAN	AMY2A
1sg0_v	5	2.629	0.5258	0.0134934	2	2	0	0	0	1	Ribosyldihydronicotinamide dehydrogenase [quinone]	OXIDOREDUCTASE	NQO2_HUMAN	The enzyme apparently serves as a quinone reductase in connection with conjugation reactions of hydroquinones involved in detoxification pathways as well as in biosynthetic processes such as the vitamin K-dependent gamma-carboxylation of glutamate residue	NONE	NONE		Q07960	ARHGAP1
1wok_v	5	2.616	0.5232	-0.468879	3	1	1	0	0	0	Poly [ADP-ribose] polymerase 1	NONE	P09874	Involved in DNA binding	NONE	NONE		AK1C3_HUMAN	AKR1C3
3cpu_v	5	2.611	0.5222	-0.0568167	0	2	3	0	0	0	Pancreatic alpha-amylase	HYDROLASE	AMYP_HUMAN	NONE	NONE	Bacillus anthracis infection		Q9UBX1	CTSF
1tx4_v	6	3.12	0.5201	1.31479	0	4	2	0	0	0	Rho GTPase-activating protein 1	NONE	Q07960	GTPase activator for the Rho, Rac and Cdc42 proteins, converting them to the putatively inactive GDP-bound state. Cdc42 seems to be the preferred substrate.	NONE	NONE		ACK1_HUMAN	TNK2
1ry8_v	5	2.589	0.5177	0.177196	2	1	2	0	0	0	Aldo-keto reductase family 1 member C3	OXIDOREDUCTASE	AK1C3_HUMAN	Catalyzes the conversion of aldehydes and ketones to alcohols. Catalyzes the reduction of prostaglandin (PG) D2, PGH2 and phenanthrenequinone (PQ) and the oxidation of 9-alpha,11-beta- PGF2 to PGD2. Functions as a bi-directional 3-alpha-, 17-beta- and 20-	NONE	NONE		INSR_HUMAN	INSR
1m6d_v	7	3.606	0.5151	2.49403	3	2	2	0	0	0	Cathepsin F	NONE	Q9UBX1	Involved in cysteine-type endopeptidase activity	NONE	NONE		P35558	PCK1
1u4d_v	5	2.564	0.5128	-0.288549	0	2	3	0	0	0	Activated CDC42 kinase 1	TRANSFERASE	ACK1_HUMAN	Downstream effector of CDC42 which mediates CDC42- dependent cell migration via phosphorylation of BCAR1. Binds to both poly- and mono-ubiquitin and regulates ligand-induced degradation of EGFR. Participates in clathrin-mediated endocytosis. May be involv	NONE	Cancer		P11172	UMPS
1i44_v	8	4.003	0.5003	1.33521	0	4	2	0	2	0	Insulin receptor	TRANSFERASE	INSR_HUMAN	This receptor binds insulin and has a tyrosine-protein kinase activity. Isoform Short has a higher affinity for insulin. Mediates the metabolic functions of insulin. Binding to insulin stimulates association of the receptor with downstream mediators inclu	Defects in INSR are the cause of insulin resistance (Ins resistance) [MIM:125853].;Defects in INSR are the cause of Rabson-Mendenhall syndrome [MIM:262190]; also known as Mendenhall syndrome. It is a severe insulin resistance syndrome characterized by insulin- resistant diabetes mellitus with pineal hyperplasia and somatic abnormalities. Typical features include coarse, senile-appearing facies, d…	Insulin dependent diabetes;Cancer;Non-insulin dependent diabetes;Infection;Parkinsons disease;Hypertension;Diabetes mellitus;Hyperinsulinemia		KSYK_HUMAN	SYK
1nhx_v	6	2.996	0.4994	0.248729	1	3	0	0	2	0	Phosphoenolpyruvate carboxykinase, cytosolic [GTP]	NONE	P35558	Energy production and conversion	NONE	NONE		TPIS_HUMAN	TPI1
3g3d_v	6	2.974	0.4957	0.953953	0	4	1	0	1	0	Uridine 5-monophosphate synthase	NONE	P11172	cytoplasm, cytosol, nucleus, orotate phosphoribosyltransferase activity, orotidine-5'-phosphate decarboxylase activity, pyrimidine nucleoside biosynthetic process, UMP biosynthetic process	NONE	NONE		JAK2_HUMAN	JAK2
1xbb_v	6	2.961	0.4935	0.121885	5	0	1	0	0	0	Tyrosine-protein kinase SYK	TRANSFERASE	KSYK_HUMAN	Positive effector of BCR-stimulated responses. Couples the B-cell antigen receptor (BCR) to the mobilization of calcium ion either through a phosphoinositide 3-kinase-dependent pathway, when not phosphorylated on tyrosines of the linker region, or through	NONE	Systemic lupus erythematosus;Asthma;Rheumatoid arthritis;Allergy;Allergic rhinitis;Inflammation;Thrombocytopenic purpura;Acute myelogenous leukemia;Lymphoma		P16442	ABO
1hti_v	6	2.952	0.492	0.265281	1	3	0	0	2	0	Triosephosphate isomerase	ISOMERASE(INTRAMOLECULAR	TPIS_HUMAN	NONE	Defects in TPI1 are the cause of triosephosphate isomerase deficiency (TPI deficiency) [MIM:190450]. TPI deficiency is an autosomal recessive disorder. It is the most severe clinical disorder of glycolysis. It is associated with neonatal jaundice, chronic hemolytic anemia, progressive neuromuscular dysfunction, cardiomyopathy and increased susceptibility to infection.	NONE		ELNE_HUMAN	ELANE
2b7a_v	7	3.432	0.4903	1.32413	3	2	2	0	0	0	Tyrosine-protein kinase JAK2	TRANSFERASE	JAK2_HUMAN	Plays a role in leptin signaling and control of body weight (By similarity). Tyrosine kinase of the non-receptor type, involved in interleukin-3 and probably interleukin-23 signal transduction.	Chromosomal aberrations involving JAK2 are found in both chronic and acute forms of eosinophilic, lymphoblastic and myeloid leukemia. Translocation t(8;9)(p22;p24) with PCM1 links the protein kinase domain of JAK2 to the major portion of PCM1. Translocation t(9;12)(p24;p13) with ETV6.;Defects in JAK2 are a cause of susceptibility to Budd- Chiari syndrome [MIM:600880]. Budd-Chiari syndrome is a sp…	Psoriasis;Cancer;Rheumatoid arthritis;Pulmonary hypertension;Myeloid leukemia;Inflammation;Prostate tumor;Pancreas tumor;Myeloproliferative disorder;Solid tumor;Myelofibrosis;Hematological neoplasm;Cardiovascular disease		Q9HAN9	NMNAT1
1r80_v	6	2.94	0.49	0.678923	2	1	2	1	0	0	Histo-blood group ABO system transferase	NONE	P16442	Involved in transferase activity, transferring hexosyl groups	NONE	NONE		ARSA_HUMAN	ARSA
1h1b_v	6	2.937	0.4894	0.4587	3	3	0	0	0	0	Leukocyte elastase	HYDROLASE(SERINE PROTEASE)	ELNE_HUMAN	Modifies the functions of natural killer cells, monocytes and granulocytes. Inhibits C5a-dependent neutrophil enzyme release and chemotaxis.	Defects in ELA2 are a cause of cyclic haematopoiesis (CH) [MIM:162800]; also known as cyclic neutropenia. CH is an autosomal dominant disease in which blood-cell production from the bone marrow oscillates with 21-day periodicity. Circulating neutrophils vary between almost normal numbers and zero. During intervals of neutropenia, affected individuals are at risk for opportunistic infection. Monoc…	Blood clotting disorder;Chronic bronchitis;Lung injury;Cerebrovascular ischemia;Emphysema;Respiratory disease;Cystic fibrosis;Chronic obstructive pulmonary disease;Myocardial infarction;Lung inflammation;Pulmonary fibrosis;Psoriasis;Pancreatitis;Bronchitis;Rheumatoid arthritis;Arthritis;Pulmonary disease;Lung tumor;Respiratory distress syndrome;Transplant rejection;Pulmonary hypertension;Pneumoni…		PDE3B_HUMAN	PDE3B
1gzu_v	7	3.418	0.4883	1.8302	1	4	1	0	1	0	Nicotinamide mononucleotide adenylyltransferase 1	NONE	Q9HAN9	Coenzyme transport and metabolism	NONE	NONE		FA10_HUMAN	F10
1e2s_v	6	2.929	0.4882	0.630608	1	2	2	0	1	0	Arylsulfatase A	HYDROLASE	ARSA_HUMAN	Hydrolyzes cerebroside sulfate.	Defects in ARSA are a cause of metachromatic leukodystrophy (MLD) [MIM:250100]. MLD is a disease characterized by intralysosomal storage of cerebroside-3-sulfate, as well as in the myelin membranes. Whereas storage occurs in many cells, the disease almost exclusively affects oligodendrocytes. Patients suffer from a progressive demyelination, which causes a variety of neurological symptoms, includ…	Metachromatic leukodystrophy		ERBB4_HUMAN	ERBB4
1so2_v	5	2.438	0.4876	-0.990587	2	2	1	0	0	0	cGMP-inhibited 3,5-cyclic phosphodiesterase B	HYDROLASE	PDE3B_HUMAN	May play a role in fat metabolism.	NONE	NONE		P07741	APRT
2fzz_v	5	2.434	0.4867	-0.773163	3	1	1	0	0	0	Coagulation factor X	HYDROLASE	FA10_HUMAN	Factor Xa is a vitamin K-dependent glycoprotein that converts prothrombin to thrombin in the presence of factor Va, calcium and phospholipid during blood clotting.	NONE	Thromboembolism		LCK_HUMAN	LCK
3bbt_v	6	2.906	0.4844	0.23795	5	1	0	0	0	0	Receptor tyrosine-protein kinase erbB-4	TRANSFERASE	ERBB4_HUMAN	Specifically binds and is activated by neuregulins, NRG- 2, NRG-3, heparin-binding EGF-like growth factor, betacellulin and NTAK. Interaction with these factors induces cell differentiation. Not activated by EGF, TGF-A, and amphiregulin.	NONE	NONE		BST1_HUMAN	BST1
1ore_v	7	3.386	0.4837	1.49657	0	4	3	0	0	0	Adenine phosphoribosyltransferase	NONE	P07741	Nucleotide transport and metabolism	NONE	For nutritional supplementation, also for treating dietary shortage or imbalance		Q15382	RHEB
1qpe_v	6	2.896	0.4827	0.119607	3	2	1	0	0	0	Proto-oncogene tyrosine-protein kinase LCK	TRANSFERASE	LCK_HUMAN	Tyrosine kinase that plays an essential role for the selection and maturation of developing T-cell in the thymus and in mature T-cell function. Is constitutively associated with the cytoplasmic portions of the CD4 and CD8 surface receptors and plays a key	A chromosomal aberration involving LCK is found in leukemias. Translocation t(1;7)(p34;q34) with TCRB.	Psoriasis;Cancer;Rheumatoid arthritis;Cardiac failure;Atherosclerosis;Delayed hypersensitivity;Transplant rejection;Inflammation;Multiple sclerosis;Autoimmune disease		GSTT2_HUMAN	GSTT2B
1isj_v	7	3.376	0.4822	2.19812	1	5	1	0	0	0	ADP-ribosyl cyclase 2	HYDROLASE	BST1_HUMAN	Synthesizes cyclic ADP-ribose, a second messenger that elicits calcium release from intracellular stores. May be involved in pre-B-cell growth.	Rheumatoid arthritis (RA) patients show enhanced expression of BST-1 transcripts in bone marrow stromal cell lines. This suggests that BST-1 overexpression may play a role in B-cell abnormalities in RA.	Hematological neoplasm;Multiple myeloma		MMP12_HUMAN	MMP12
1xtq_v	5	2.408	0.4815	-0.444361	0	3	2	0	0	0	GTP-binding protein Rheb	NONE	Q15382	Activates the protein kinase activity of mTORC1, and thereby plays a role in the regulation of apoptosis. Stimulates the phosphorylation of S6K1 and EIF4EBP1 through activation of mTORC1 signaling. Has low intrinsic GTPase activity.	NONE	NONE		P15153	RAC2
1ljr_v	7	3.369	0.4814	1.62016	1	3	1	1	1	0	Glutathione S-transferase theta-2	TRANSFERASE	GSTT2_HUMAN	Conjugation of reduced glutathione to a wide number of exogenous and endogenous hydrophobic electrophiles. Has a sulfatase activity.	NONE	NONE		RXRA_HUMAN	RXRA
1utt_v	5	2.402	0.4804	-1.16325	2	3	0	0	0	0	Macrophage metalloelastase	HYDROLASE	MMP12_HUMAN	May be involved in tissue injury and remodeling. Has significant elastolytic activity. Can accept large and small amino acids at the P1 site, but has a preference for leucine. Aromatic or hydrophobic residues are preferred at the P1 site, with small hydr	NONE	Chronic obstructive pulmonary disease		RB11A_HUMAN	RAB11A
1ds6_v	5	2.402	0.4804	-0.717431	0	3	2	0	0	0	Ras-related C3 botulinum toxin substrate 2	NONE	P15153	Plasma membrane-associated small GTPase which cycles between an active GTP-bound and inactive GDP-bound state. In active state binds to a variety of effector proteins to regulate cellular responses, such as secretory processes, phagocytose of apoptotic cells and epithelial cell polarization. Augments the production of reactive oxygen species (ROS) by NADPH oxidase.	NONE	NONE		CDD_HUMAN	CDA
1mfv_v	6	2.881	0.4802	0.719059	0	2	4	0	0	0	Salivary alpha-amylase	NONE	P04745	Carbohydrate transport and metabolism	NONE	NONE		TYSY_HUMAN	TYMS
1xls_v	6	2.87	0.4784	0.378438	5	1	0	0	0	0	Retinoic acid receptor RXR-alpha	TRANSCRIPTION	RXRA_HUMAN	Nuclear hormone receptor. Involved in the retinoic acid response pathway. Binds 9-cis retinoic acid (9C-RA). ARF6 acts as a key regulator of the tissue-specific adipocyte P2 (aP2) enhancer (By similarity).	NONE	Acute promyelocytic leukemia		NR1H2_HUMAN	NR1H2
1oix_v	6	2.87	0.4783	0.487552	0	2	4	0	0	0	Ras-related protein Rab-11A	PROTEIN TRANSPORT	RB11A_HUMAN	Modulates endosomal trafficking (By similarity).	NONE	NONE		MMP8_HUMAN	MMP8
1mq0_v	5	2.389	0.4778	-1.14892	1	3	1	0	0	0	Cytidine deaminase	HYDROLASE	CDD_HUMAN	This enzyme scavenge exogenous and endogenous cytidine and 2-deoxycytidine for UMP synthesis.	NONE	NONE		CATK_HUMAN	CTSK
1i00_v	7	3.341	0.4773	1.72433	3	2	2	0	0	0	Thymidylate synthase	TRANSFERASE	TYSY_HUMAN	NONE	NONE	Small-cell lung cancer;Solid tumor;Breast tumor;Head and neck tumor;Brain tumor;Neoplasm;Hepatocellular carcinoma;Ovary tumor;Prostate tumor;Pancreas tumor;Urinary tract tumor;Stomach tumor;Retinopathy;Bladder tumor;Colon tumor;Cancer;Mesothelioma;Non-small-cell lung cancer;Cholangiocarcinoma;Gastrointestinal tumor;Liver tumor;Lung tumor;Colorectal tumor;Uterine cervix tumor;Carcinoma;Biliary tum…		MET_HUMAN	MET
1yw7_v	5	2.381	0.4762	-1.43343	3	1	0	0	1	0	Methionine aminopeptidase 2	HYDROLASE	AMPM2_HUMAN	Removes the amino-terminal methionine from nascent proteins.	NONE	NONE		GLYC_HUMAN	SHMT1
1pqc_v	6	2.842	0.4736	0.147035	5	1	0	0	0	0	Oxysterols receptor LXR-beta	TRANSCRIPTION REGULATION	NR1H2_HUMAN	Orphan receptor. Binds preferentially to double-stranded oligonucleotide direct repeats having the consensus half-site sequence 5-AGGTCA-3 and 4-nt spacing (DR-4).	NONE	Lipid metabolism disorder;Atherosclerosis		Q9BZX2	UCK2
1jap_v	5	2.367	0.4733	-1.00959	0	3	1	1	0	0	Neutrophil collagenase	COMPLEX (METALLOPROTEASE/INHIBITOR)	MMP8_HUMAN	Can degrade fibrillar type I, II, and III collagens.	NONE	NONE		B3GA1_HUMAN	B3GAT1
1yk7_v	5	2.349	0.4698	-1.01382	2	3	0	0	0	0	Cathepsin K	HYDROLASE	CATK_HUMAN	Closely involved in osteoclastic bone resorption and may participate partially in the disorder of bone remodeling. Displays potent endoprotease activity against fibrinogen at acid pH. May play an important role in extracellular matrix degradation.	Defects in CTSK are the cause of pycnodysostosis (PKND) [MIM:265800]. PKND is an autosomal recessive osteochondrodysplasia characterized by osteosclerosis and short stature.	Multiple sclerosis;Asthma;Cancer;Rheumatoid arthritis;Autoimmune disease;Arthritis;Bacterial infection;Bone disease;Osteoarthritis;Bone metastases;Immune disorder;Osteoporosis		AK1C2_HUMAN	AKR1C2
1r0p_v	6	2.81	0.4683	-0.316121	4	2	0	0	0	0	Hepatocyte growth factor receptor	TRANSFERASE	MET_HUMAN	Receptor for hepatocyte growth factor and scatter factor. Has a tyrosine-protein kinase activity. Functions in cell proliferation, scattering, morphogenesis and survival.	Activation of MET after rearrangement with the TPR gene produces an oncogenic protein.;Defects in MET may be associated with gastric cancer.;Defects in MET are a cause of hepatocellular carcinoma (HCC) [MIM:114550].;Defects in MET are a cause of hereditary papillary renal carcinoma (HPRC) [MIM:605074]; also known as papillary renal cell carcinoma 2 (RCCP2). HPRC is a form of inherited kidney canc…	Alopecia, drug-induced;Mucositis;Cancer;Glioma;Metastasis;Renal cell carcinoma;Head and neck tumor;Brain tumor;Pancreas tumor;Solid tumor;Stomach tumor		KAT1_HUMAN	KYAT1
1bj4_v	6	2.807	0.4679	0.286289	2	4	0	0	0	0	Serine hydroxymethyltransferase, cytosolic	TRANSFERASE	GLYC_HUMAN	Interconversion of serine and glycine.	NONE	NONE		CP2C9_HUMAN	CYP2C9
1uej_v	6	2.806	0.4677	0.239343	1	3	2	0	0	0	Uridine-cytidine kinase 2	NONE	Q9BZX2	Nucleotide transport and metabolism	NONE	NONE		CD5R1_HUMAN	CDK5R1
1v84_v	6	2.802	0.467	0.418177	0	3	3	0	0	0	Galactosylgalactosylxylosylprotein 3-beta-glucuronosyltransferase 1	TRANSFERASE	B3GA1_HUMAN	Involved in the biosynthesis of L2/HNK-1 carbohydrate epitope on glycoproteins. Can also play a role in glycosaminoglycan biosynthesis. Substrates include asialo- orosomucoid (ASOR), asialo-fetuin, and asialo-neural cell adhesion molecule. Requires sphing	NONE	NONE		LEG2_HUMAN	LGALS2
1ihi_v	7	3.256	0.4651	0.109201	3	2	1	0	1	0	Aldo-keto reductase family 1 member C2	OXIDOREDUCTASE	AK1C2_HUMAN	Works in concert with the 5-alpha/5-beta-steroid reductases to convert steroid hormones into the 3-alpha/5-alpha and 3-alpha/5-beta-tetrahydrosteroids. Catalyzes the inactivation of the most potent androgen 5-alpha-dihydrotestosterone (5-alpha- DHT) to 5-	NONE	NONE		P61626	LYZ
1w7n_v	6	2.767	0.4612	-0.206711	1	2	1	1	1	0	Kynurenine--oxoglutarate transaminase 1	TRANSFERASE	KAT1_HUMAN	Catalyzes the irreversible transamination of the L- tryptophan metabolite L-kynurenine to form kynurenic acid (KA). Metabolizes the cysteine conjugates of certain halogenated alkenes and alkanes to form reactive metabolites. Catalyzes the beta- eliminatio	NONE	NONE		PPAP_HUMAN	ACP3
1og5_v	6	2.758	0.4596	-0.131321	3	3	0	0	0	0	Cytochrome P450 2C9	ELECTRON TRANSPORT	CP2C9_HUMAN	Cytochromes P450 are a group of heme-thiolate monooxygenases. In liver microsomes, this enzyme is involved in an NADPH-dependent electron transport pathway. It oxidizes a variety of structurally unrelated compounds, including steroids, fatty acids, and xe	NONE	NONE		ALDOA_HUMAN	ALDOA
1unl_v	6	2.753	0.4588	0.442955	3	1	2	0	0	0	Cyclin-dependent kinase 5 activator 1	CYCLIN DEPENDENT KINASE	CD5R1_HUMAN	p35 is a neuron specific activator of CDK5. The complex p35/CDK5 is required for neurite outgrowth and cortical lamination. Activator of TPKII.	Cleavage of p35 to p25 may be involved in the pathogenesis of Alzheimer disease. The p25 form accumulates in neurons in the brain of patients with Alzheimer disease, but not in normal brain. This accumulation correlates with an increase in CDK5 kinase activity. Application of amyloid beta peptide A- beta(1-42) induced the conversion of p35 to p25 in primary cortical neurons. Expression of the p25…	Neurodegenerative disease		P12724	RNASE3
1hlc_v	6	2.74	0.4567	0.102009	0	3	3	0	0	0	Galectin-2	LECTIN	LEG2_HUMAN	This protein binds beta-galactoside. Its physiological function is not yet known.	NONE	NONE		JAK3_HUMAN	JAK3
1rem_v	6	2.728	0.4547	0.240374	0	3	3	0	0	0	Lysozyme C	NONE	P61626	Lysozymes have primarily a bacteriolytic function; those in tissues and body fluids are associated with the monocyte-macrophage system and enhance the activity of immunoagents.	NONE	NONE		P32589	SSE1
2hpa_v	6	2.708	0.4513	-0.204611	1	2	2	0	1	0	Prostatic acid phosphatase	HYDROLASE	PPAP_HUMAN	NONE	NONE	Prostate tumor		NOS2_HUMAN	NOS2
4ald_v	6	2.707	0.4512	-0.27613	0	4	1	0	1	0	Fructose-bisphosphate aldolase A	LYASE	ALDOA_HUMAN	NONE	Defects in ALDOA are the cause of aldolase A deficiency [MIM:611881]; also known as aldoA deficiency or red cell aldolase deficiency. Aldolase A deficiency is an autosomal recessive disorder associated with hereditary hemolytic anemia.	NONE		RAB5A_HUMAN	RAB5A
1h1h_v	6	2.688	0.4479	-0.432956	0	4	0	0	2	0	Eosinophil cationic protein	NONE	P12724	Involved in nucleic acid binding	NONE	Used as an adjunct to the standard therapy of inhaled steroids with inhaled long- and/or short-acting beta-agonists.		IMPA1_HUMAN	IMPA1
1yvj_v	6	2.685	0.4475	-0.603378	4	1	1	0	0	0	Tyrosine-protein kinase JAK3	TRANSFERASE	JAK3_HUMAN	Tyrosine kinase of the non-receptor type, involved in the interleukin-2 and interleukin-4 signaling pathway. Phosphorylates STAT6, IRS1, IRS2 and PI3K.	Defects in JAK3 are a cause of severe combined immunodeficiency autosomal recessive T-cell-negative/B-cell- positive/NK-cell-negative (T(-)B(+)NK(-)SCID) [MIM:600802]. SCID refers to a genetically and clinically heterogeneous group of rare congenital disorders characterized by impairment of both humoral and cell-mediated immunity, leukopenia, and low or absent antibody levels. Patients with SCID …	Psoriasis;Transplant rejection;Rheumatoid arthritis;Respiratory tract inflammation;Autoimmune disease		P11586	MTHFD1
3d2e_v	6	2.68	0.4466	-0.256783	0	4	2	0	0	0	Heat shock protein homolog SSE1	NONE	P32589	Has a calcium-dependent calmodulin-binding activity. Required for normal growth at various temperatures.	NONE	NONE		TGFR1_HUMAN	TGFBR1
2nsi_v	6	2.66	0.4434	0.0794942	1	1	4	0	0	0	Nitric oxide synthase, inducible	OXIDOREDUCTASE	NOS2_HUMAN	Produces nitric oxide (NO) which is a messenger molecule with diverse functions throughout the body. In macrophages, NO mediates tumoricidal and bactericidal actions.	NONE	Asthma;Mucositis;Migraine;Neuropathic pain;Irritable bowel syndrome;Reperfusion injury;Inflammatory bowel disease;Inflammation;Chronic obstructive pulmonary disease;Gastric motility disorder;Uveitis;Insulin dependent diabetes;Multiple sclerosis;Rheumatoid arthritis;Sepsis;Osteoarthritis;Transplant rejection;Gingivitis;Allergic rhinitis		CATS_HUMAN	CTSS
1n6i_v	6	2.65	0.4417	-0.0470766	0	2	4	0	0	0	Ras-related protein Rab-5A	PROTEIN TRANSPORT	RAB5A_HUMAN	Required for the fusion of plasma membranes and early endosomes.	NONE	NONE		PAK6_HUMAN	PAK6
1ima_v	6	2.635	0.4391	-0.195144	0	2	4	0	0	0	Inositol monophosphatase	HYDROLASE	IMPA1_HUMAN	Responsible for the provision of inositol required for synthesis of phosphatidylinositol and polyphosphoinositides and has been implicated as the pharmacological target for lithium action in brain.	The blockade of inositol monophosphatase hydrolysis may underlie the anti-manic and anti-depressant actions of Li(+).	NONE		ALBU_HUMAN	ALB
1dia_v	6	2.634	0.439	-0.34739	2	2	2	0	0	0	C-1-tetrahydrofolate synthase, cytoplasmic	NONE	P11586	Nucleotide transport and metabolism	NONE	For nutritional supplementation, also for treating dietary shortage or imbalance.		CASP3_HUMAN	CASP3
1rw8_v	6	2.631	0.4384	-0.895834	5	1	0	0	0	0	TGF-beta receptor type-1	TRANSFERASE	TGFR1_HUMAN	On ligand binding, forms a receptor complex consisting of two type II and two type I transmembrane serine/threonine kinases. Type II receptors phosphorylate and activate type I receptors which autophosphorylate, then bind and activate SMAD transcriptional	Defects in TGFBR1 are the cause of Loeys-Dietz syndrome type 1A (LDS1A) [MIM:609192]; also known as Furlong syndrome or Loeys-Dietz aortic aneurysm syndrome (LDAS). LDS1 is an aortic aneurysm syndrome with widespread systemic involvement. The disorder is characterized by arterial tortuosity and aneurysms, craniosynostosis, hypertelorism, and bifid uvula or cleft palate. Other findings include exo…	Skin burns;Glomerulonephritis;Wound healing;Renal disease;Scleroderma;Glaucoma;Diabetic complication;Scar tissue;Inflammation;Urinary tract disease;Pulmonary fibrosis;Diabetic nephropathy;Fibrosis;Solid tumor;Angiogenesis disorder;Glioma;Cancer;Atherosclerosis;Glomerular disease;Lung tumor;Nephritis;Immune disorder;Bone marrow transplantation		A1AT_HUMAN	SERPINA1
1npz_v	8	3.505	0.4381	1.72254	3	3	2	0	0	0	Cathepsin S	HYDROLASE	CATS_HUMAN	Thiol protease. Key protease responsible for the removal of the invariant chain from MHC class II molecules. The bond- specificity of this proteinase is in part similar to the specificities of cathepsin L and cathepsin N.	NONE	Psoriasis;Arteriosclerosis;Pain;Rheumatoid arthritis;Autoimmune disease;Allergy;Inflammation;Asthma;Multiple sclerosis;Immune disorder		TGM3_HUMAN	TGM3
2c30_v	6	2.604	0.434	-0.708041	0	4	1	0	1	0	Serine/threonine-protein kinase PAK 6	TRANSFERASE	PAK6_HUMAN	The activated kinase acts on a variety of targets (By similarity).	NONE	NONE		P55263	ADK
1ha2_v	6	2.6	0.4333	-0.808065	4	2	0	0	0	0	Serum albumin	SERUM PROTEIN	ALBU_HUMAN	Serum albumin, the main protein of plasma, has a good binding capacity for water, Ca(2+), Na(+), K(+), fatty acids, hormones, bilirubin and drugs. Its main function is the regulation of the colloidal osmotic pressure of blood.	Defects in ALB are a cause of familial dysalbuminemic hyperthyroxinemia (FDH) [MIM:103600]. FDH is a form of euthyroid hyperthyroxinemia that is due to increased affinity of ALB for T(4). It is the most common cause of inherited euthyroid hyperthyroxinemia in Caucasian population.;A variant structure of albumin could lead to increased binding of zinc resulting in an asymptomatic augmentation of z…	NONE		RARA_HUMAN	RARA
1o7a_v	8	3.46	0.4325	0.858431	1	4	3	0	0	0	Beta-hexosaminidase beta chain	NONE	P07686	Carbohydrate transport and metabolism	NONE	NONE		G6PI_HUMAN	GPI
1rhm_v	5	2.16	0.432	-0.788752	1	2	1	0	1	0	Caspase-3	HYDROLASE	CASP3_HUMAN	Involved in the activation cascade of caspases responsible for apoptosis execution. At the onset of apoptosis it proteolytically cleaves poly(ADP-ribose) polymerase (PARP) at a 216-Asp-	-Gly-217 bond. Cleaves and activates sterol regulatory element bind	NONE	Cancer;Liver disease;Cognitive disorder;Neurodegenerative disease;Cerebrovascular ischemia	NR1I2_HUMAN	NR1I2
1iz2_v	6	2.586	0.4311	-0.493492	3	1	2	0	0	0	Alpha-1-antitrypsin	PROTEIN BINDING	A1AT_HUMAN	Inhibitor of serine proteases. Its primary target is elastase, but it also has a moderate affinity for plasmin and thrombin. Inhibits trypsin, chymotrypsin and plasminogen activator. The aberrant form inhibits insulin-induced NO synthesis in platelets, de	The major physiological function of AAT is the protection of the lower respiratory tract against proteolytic destruction by human leukocyte elastase (HLE). A hereditary deficiency of AAT, is associated with a 20-30 fold increased risk of developing chronic obstructive pulmonary disease.;Deficiency of the normal inhibitor in individuals homozygous for allele Z or M-Malton can result in the develop…	Psoriasis;Genital tract inflammation;Otitis media;Wound healing;Atopic dermatitis;Dermatitis;Cystitis;Inflammatory bowel disease;Cystic fibrosis;Alpha-1 antitrypsin deficiency;Dermatological disease		FKB1A_HUMAN	FKBP1A
1sgx_v	6	2.582	0.4303	-0.51583	0	3	2	0	1	0	Protein-glutamine gamma-glutamyltransferase E	TRANSFERASE	TGM3_HUMAN	Catalyzes the cross-linking of proteins and the conjugation of polyamines to proteins. It is responsible for the later stages of cell envelope formation in the epidermis and the hair follicle.	NONE	NONE		ST1E1_HUMAN	SULT1E1
2i6b_v	6	2.567	0.4279	-1.10638	5	1	0	0	0	0	Adenosine kinase	NONE	P55263	ATP dependent phosphorylation of adenosine and other related nucleoside analogs to monophosphate derivatives. Serves as a potential regulator of concentrations of extracellular adenosine and intracellular adenine nucleotides.	NONE	NONE		TIE2_HUMAN	TEK
1dkf_v	8	3.417	0.4272	1.0458	5	3	0	0	0	0	Retinoic acid receptor alpha	HORMONE/GROWTH FACTOR RECEPTOR	RARA_HUMAN	This is a receptor for retinoic acid. This metabolite has profound effects on vertebrate development. Retinoic acid is a morphogen and is a powerful teratogen. This receptor controls cell function by directly regulating gene expression.	Chromosomal aberrations involving RARA may be a cause of acute promyelocytic leukemia (APL). Translocation t(11;17)(q32;q21) with ZBTB16/PLZF; translocation t(15;17)(q21;q21) with PML; translocation t(5;17)(q32;q11) with NPM.	Squamous cell carcinoma;Psoriasis;Colon tumor;Cancer;Metabolic disorder;Leukemia;Breast tumor;Skin infection;Neutropenia;Carcinoma;Dermatological disease;Ocular disease;Genital system disease;Lymphoma;Immune disorder		CLK1_HUMAN	CLK1
1nuh_v	8	3.417	0.4272	1.08653	1	5	1	0	1	0	Glucose-6-phosphate isomerase	ISOMERASE	G6PI_HUMAN	Neurotrophic factor for spinal and sensory neurons.	Defects in GPI are a cause of hereditary nonspherocytic hemolytic anemia (HA) [MIM:172400]. Severe GPI deficiency can be associated with hydrops fetalis, immediate neonatal death and neurological impairment.	NONE		NR1H4_HUMAN	NR1H4
2o9i_v	7	2.987	0.4267	0.038058	5	2	0	0	0	0	Nuclear receptor subfamily 1 group I member 2	TRANSCRIPTION	NR1I2_HUMAN	Orphan receptor; its natural ligand is probably pregnane. Binds to a response element in the CYP3A4 and ABCB1/MDR1 genes promoter. Activates its expression in response to a wide variety of endobiotics and xenobiotics.	NONE	NONE		ZAP70_HUMAN	ZAP70
1fkg_v	7	2.973	0.4247	0.270073	4	3	0	0	0	0	Peptidyl-prolyl cis-trans isomerase FKBP1A	CIS-TRANS ISOMERASE	FKB1A_HUMAN	May play a role in modulation of ryanodine receptor isoform-1 (RYR-1), a component of the calcium release channel of skeletal muscle sarcoplasmic reticulum. There are four molecules of FKBP12 per skeletal muscle RYR. PPIases accelerate the folding of prot	NONE	NONE		P49137	MAPKAPK2
1g3m_v	7	2.971	0.4245	-0.0117617	6	1	0	0	0	0	Estrogen sulfotransferase	TRANSFERASE	ST1E1_HUMAN	May control the level of the estrogen receptor by sulfurylating free estradiol. Maximally sulfates beta-estradiol and estrone at concentrations of 20 nM. Also sulfates dehydroepiandrosterone, pregnenolone, ethinylestradiol, equalenin, diethylstilbesterol	NONE	NONE		KTHY_HUMAN	DTYMK
2oo8_v	8	3.356	0.4195	0.885008	5	1	1	1	0	0	Angiopoietin-1 receptor	TRANSFERASE	TIE2_HUMAN	This protein is a protein tyrosine-kinase transmembrane receptor for angiopoietin 1. It may constitute the earliest mammalian endothelial cell lineage marker. Probably regulates endothelial cell proliferation, differentiation and guides the proper pattern	Defects in TEK are a cause of dominantly inherited venous malformations (VMCM) [MIM:600195]; an error of vascular morphogenesis characterized by dilated, serpiginous channels.	Retinopathy;Ovary tumor;Cancer;Renal cell carcinoma;Breast tumor;Solid tumor		P10828	THRB
1z57_v	7	2.935	0.4193	0.401017	0	5	1	1	0	0	Dual specificity protein kinase CLK1	TRANSFERASE	CLK1_HUMAN	Phosphorylates serine- and arginine-rich (SR) proteins of the spliceosomal complex may be a constituent of a network of regulatory mechanisms that enable SR proteins to control RNA splicing. Phosphorylates serines, threonines and tyrosines (By similarity)	NONE	Toxicity;Metabolic disorder;Neurodegenerative disease;Cancer;Cardiovascular disease		MMP9_HUMAN	MMP9
3bej_v	7	2.904	0.4149	0.227653	4	1	1	0	1	0	Bile acid receptor	TRANSCRIPTION REGULATOR	NR1H4_HUMAN	Receptor for bile acids such as chenodeoxycholic acid, lithocholic acid and deoxycholic acid. Represses the transcription of the cholesterol 7-alpha-hydroxylase gene (CYP7A1) and activates the intestinal bile acid-binding protein (IBABP). Activates the tr	NONE	Liver fibrosis;Non-insulin dependent diabetes;Atherosclerosis;Hypertriglyceridemia;Hyperlipidemia;Liver disease;Primary biliary cirrhosis;Non-alcoholic steatohepatitis		CD1A_HUMAN	CD1A
1u59_v	7	2.902	0.4146	0.00897993	4	1	2	0	0	0	Tyrosine-protein kinase ZAP-70	TRANSFERASE	ZAP70_HUMAN	Plays a role in T-cell development and lymphocyte activation. Essential for TCR-mediated IL-2 production. Isoform 1 induces TCR-mediated signal transduction, isoform 2 does not.	Defects in ZAP70 are the cause of selective T-cell defect (STD) [MIM:176947]. STD is an autosomal recessive form of severe combined immunodeficiency characterized by a selective absence of CD8-type T-cells.	Transplant rejection;Immune disorder		XIAP_HUMAN	XIAP
1nxk_v	7	2.886	0.4122	-0.0667717	4	2	1	0	0	0	MAP kinase-activated protein kinase 2	NONE	P49137	Involved in protein kinase activity	NONE	NONE		HINT1_HUMAN	HINT1
1nmx_v	7	2.882	0.4117	0.025071	1	4	1	0	1	0	Thymidylate kinase	TRANSFERASE	KTHY_HUMAN	Catalyzes the conversion of dTMP to dTDP.	NONE	NONE		FABP6_HUMAN	FABP6
1nq1_v	7	2.881	0.4116	-0.0955972	4	1	1	0	1	0	Thyroid hormone receptor beta	NONE	P10828	Nuclear hormone receptor that can act as a repressor or activator of transcription. High affinity receptor for thyroid hormones, including triiodothyronine and thyroxine.	NONE	NONE		O43252	PAPSS1
1gkd_v	7	2.873	0.4105	0.0670116	1	4	2	0	0	0	Matrix metalloproteinase-9	HYDROLASE	MMP9_HUMAN	May play an essential role in local proteolysis of the extracellular matrix and in leukocyte migration. Could play a role in bone osteoclastic resorption. Cleaves KiSS1 at a Gly-	-Leu bond.	Defects in MMP9 may be a cause of susceptibility to lumbar disk herniation (LDH) [MIM:603932]. LDH is the predominant cause of low-back pain and unilateral leg pain.	NONE	O00204	SULT2B1
1onq_v	6	2.462	0.4103	-0.244373	3	2	0	0	1	0	T-cell surface glycoprotein CD1a	IMMUNE SYSTEM	CD1A_HUMAN	Antigen-presenting protein that binds self and non-self lipid and glycolipid antigens and presents them to T-cell receptors on natural killer T-cells.	NONE	NONE		TPH1_HUMAN	TPH1
1tft_v	7	2.87	0.41	0.581678	3	1	2	1	0	0	Baculoviral IAP repeat-containing protein 4	APOPTOSIS	XIAP_HUMAN	Apoptotic suppressor. Has E3 ubiquitin-protein ligase activity. Mediates the proteasomal degradation of target proteins, such as caspase-3, SMAC or AIFM1. Inhibitor of caspase-3, -7 and -9. Mediates activation of MAP3K7/TAK1, leading to the activation of	Defects in XIAP are the cause of lymphoproliferative syndrome X-linked type 2 (XLP2) [MIM:300635]. XLP is a rare immunodeficiency characterized by extreme susceptibility to infection with Epstein-Barr virus (EBV). Symptoms include severe or fatal mononucleosis, acquired hypogammaglobulinemia, pancytopenia and malignant lymphoma.	Cancer;Skin tumor;Leukemia;Breast tumor;Lung tumor;Head and neck tumor;Uterine cervix tumor;Ovary tumor;Prostate tumor;Prostate hyperplasia		Q13231	CHIT1
1kpf_v	9	3.688	0.4098	1.32722	0	7	2	0	0	0	Histidine triad nucleotide-binding protein 1	PROTEIN KINASE INHIBITOR	HINT1_HUMAN	Hydrolyzes adenosine 5-monophosphoramidate substrates such as AMP-morpholidate, AMP-N-alanine methyl ester, AMP-alpha- acetyl lysine methyl ester and AMP-NH2 (By similarity).	NONE	NONE		ARGI2_HUMAN	ARG2
1o1v_v	7	2.868	0.4097	-0.30351	5	1	1	0	0	0	Gastrotropin	LIPID BINDING PROTEIN	FABP6_HUMAN	Ileal protein which stimulates gastric acid and pepsinogen secretion. Seems to be able to bind to bile salts and bilirubins.	NONE	NONE		FAK1_HUMAN	PTK2
1x6v_v	7	2.864	0.4092	-0.220369	0	5	1	0	1	0	Bifunctional 3-phosphoadenosine 5-phosphosulfate synthetase 1	NONE	O43252	Involved in ATP binding	NONE	NONE		ACE_HUMAN	ACE
1q20_v	9	3.682	0.4091	1.94839	0	7	0	0	2	0	Sulfotransferase family cytosolic 2B member 1	NONE	O00204	Involved in sulfotransferase activity	NONE	NONE		P10827	THRA
1mlw_v	7	2.849	0.407	-0.160502	1	4	2	0	0	0	Tryptophan 5-hydroxylase 1	OXIDOREDUCTASE	TPH1_HUMAN	NONE	NONE	NONE		Q16775	HAGH
1hki_v	7	2.841	0.4058	0.679439	0	6	0	1	0	0	Chitotriosidase-1	NONE	Q13231	Involved in chitinase activity	NONE	NONE		P01343	IGF1
1pq3_v	7	2.84	0.4058	0.328345	0	3	3	1	0	0	Arginase-2, mitochondrial	HYDROLASE	ARGI2_HUMAN	May play a role in the regulation of extra-urea cycle arginine metabolism and also in down-regulation of nitric oxide synthesis. Extrahepatic arginase functions to regulate L-arginine bioavailability to NO synthase. Since NO synthase is found in the penil	NONE	NONE		P46926	GNPDA1
1mp8_v	7	2.837	0.4053	-0.243313	0	3	3	0	1	0	Focal adhesion kinase 1	TRANSFERASE	FAK1_HUMAN	Non-receptor protein-tyrosine kinase implicated in signaling pathways involved in cell motility, proliferation and apoptosis. Activated by tyrosine-phosphorylation in response to either integrin clustering induced by cell adhesion or antibody cross-linkin	NONE	NONE		P14555	PLA2G2A
1h0c_v	7	2.821	0.4031	-0.24401	2	2	1	0	1	1	Serine--pyruvate aminotransferase	TRANSFERASE	SPYA_HUMAN	NONE	Defects in AGXT are the cause of primary hyperoxaluria type I (PH1) [MIM:259900]; also known as oxalosis I. PH1 is a rare autosomal recessive inborn error of glyoxylate metabolism characterized by increased excretion of oxalate and glycolate, and the progressive accumulation of insoluble calcium oxalate in the kidney and urinary tract.	Hyperoxaluria		P04183	TK1
1uzf_v	7	2.814	0.402	-0.430374	2	3	0	0	2	0	Angiotensin-converting enzyme	METALLOPROTEASE	ACE_HUMAN	Converts angiotensin I to angiotensin II by release of the terminal His-Leu, this results in an increase of the vasoconstrictor activity of angiotensin. Also able to inactivate bradykinin, a potent vasodilator. Has also a glycosidase activity which releas	Genetic variations in ACE may be a cause of susceptibility to ischemic stroke [MIM:601367]; also known as cerebrovascular accident or cerebral infarction. A stroke is an acute neurologic event leading to death of neural tissue of the brain and resulting in loss of motor, sensory and/or cognitive function. Ischemic strokes, resulting from vascular occlusion, is considered to be a highly complex di…	NONE		AKT2_HUMAN	AKT2
1nav_v	7	2.807	0.401	-0.501592	4	2	1	0	0	0	Thyroid hormone receptor alpha	NONE	P10827	Involved in transcription factor activity	NONE	Used as replacement or supplemental therapy in patients with hypothyroidism of any etiology, except transient hypothyrodism during the recovery phase of subacute thyroiditis.		KPCT_HUMAN	PRKCQ
1qh5_v	7	2.802	0.4003	-0.00740921	0	4	1	0	2	0	Hydroxyacylglutathione hydrolase, mitochondrial	NONE	Q16775	Involved in hydrolase activity	NONE	For nutritional supplementation, also for treating dietary shortage or imbalance		P20132	SDS
1imx_v	7	2.801	0.4002	-0.308113	4	1	2	0	0	0	Insulin-like growth factor IA	NONE	P01343	NONE	NONE	NONE		ARGI1_HUMAN	ARG1
1uwj_v	7	2.799	0.3999	-0.303083	5	1	1	0	0	0	B-Raf proto-oncogene serine/threonine-protein kinase	KINASE	BRAF1_HUMAN	Involved in the transduction of mitogenic signals from the cell membrane to the nucleus. May play a role in the postsynaptic responses of hippocampal neuron.	Defects in BRAF are a cause of cardiofaciocutaneous syndrome (CFC syndrome) [MIM:115150]; also known as cardio-facio- cutaneous syndrome. CFC syndrome is characterized by a distinctive facial appearance, heart defects and mental retardation. Heart defects include pulmonic stenosis, atrial septal defects and hypertrophic cardiomyopathy. Some affected individuals present with ectodermal abnormaliti…	Melanoma;Cancer		EPHA2_HUMAN	EPHA2
1ne7_v	7	2.799	0.3999	0.0359859	0	4	3	0	0	0	Glucosamine-6-phosphate isomerase	NONE	P46926	Carbohydrate transport and metabolism	NONE	NONE		P19623	SRM
1db5_v	7	2.799	0.3998	-0.104317	3	2	1	0	1	0	Phospholipase A2, membrane associated	NONE	P14555	Involved in phospholipase A2 activity	NONE	NONE		Q9UKM7	MAN1B1
1xbt_v	7	2.786	0.3981	0.452269	1	5	1	0	0	0	Thymidine kinase, cytosolic	NONE	P04183	Nucleotide transport and metabolism	NONE	NONE		LEG3_HUMAN	LGALS3
1o6l_v	7	2.779	0.397	0.370526	0	2	3	0	2	0	RAC-beta serine/threonine-protein kinase	TRANSFERASE	AKT2_HUMAN	General protein kinase capable of phosphorylating several known proteins.	Alterations of AKT2 may contribute to the pathogenesis of ovarian carcinomas.	NONE		RASH_HUMAN	HRAS
1xjd_v	7	2.775	0.3964	-0.351933	4	1	1	1	0	0	Protein kinase C theta type	TRANSFERASE	KPCT_HUMAN	This is a calcium-independent, phospholipid-dependent, serine- and threonine-specific enzyme. Essential for T-cell receptor (TCR)-mediated T-cell activation, but is dispensable during TCR-dependent thymocyte development. Links the TCR signaling complex to;PKC is activated by diacylglycerol which in turn phosphorylates a range of cellular proteins. PKC also serves as the receptor for phorbol ester…	NONE	Inflammation		Q16772	GSTA3
1p5j_v	7	2.765	0.395	-0.47351	2	4	0	0	1	0	L-serine dehydratase	NONE	P20132	Amino acid transport and metabolism	NONE	For nutritional supplementation and for treating dietary shortage or imbalance.		Q96CA5	BIRC7
2aeb_v	7	2.762	0.3945	-0.211073	2	2	1	1	1	0	Arginase-1	HYDROLASE	ARGI1_HUMAN	NONE	Defects in ARG1 are the cause of argininemia [MIM:207800]; also known as hyperargininemia. Argininemia is a rare autosomal recessive disorder of the urea cycle. Arginine is elevated in the blood and cerebrospinal fluid, and periodic hyperammonemia occurs. Clinical manifestations include developmental delay, seizures, mental retardation, hypotonia, ataxia, progressive spastic quadriplegia.	NONE		IMDH1_HUMAN	IMPDH1
1mqb_v	7	2.754	0.3935	-0.276707	0	3	3	0	1	0	Ephrin type-A receptor 2	TRANSFERASE	EPHA2_HUMAN	Receptor for members of the ephrin-A family. Binds to ephrin-A1, -A3, -A4 and -A5.	NONE	Cytomegalovirus infection;Metastasis;Cancer;Solid tumor		PDK2_HUMAN	PDK2
1zdz_v	7	2.753	0.3933	-0.0991257	0	3	2	2	0	0	Spermidine synthase	NONE	P19623	Amino acid transport and metabolism	NONE	S-Adenosylmethionine (SAMe) is used as a drug in Europe for the treatment of depression, liver disorders, fibromyalgia, and osteoarthritis. It has also been introduced into the United States market as a dietary supplement for the support of bone and joint health, as well as mood and emotional well being.		NEP_HUMAN	MME
1fo3_v	7	2.748	0.3925	-0.0922689	0	4	3	0	0	0	Endoplasmic reticulum mannosyl-oligosaccharide 1,2-alpha-mannosidase	NONE	Q9UKM7	Involved in mannosyl-oligosaccharide 1,2-alpha-mannosidase activity	NONE	NONE		Q96T66	NMNAT3
1kjl_v	7	2.747	0.3925	-0.029951	0	3	4	0	0	0	Galectin-3	SUGAR BINDING PROTEIN	LEG3_HUMAN	Galactose-specific lectin which binds IgE. May mediate with the alpha-3, beta-1 integrin the stimulation by CSPG4 of endothelial cells migration. Together with DMBT1, required for terminal differentiation of columnar epithelial cells during early embryoge	NONE	Colorectal tumor;Chronic lymphocytic leukemia;Cancer;Prostate tumor;Pancreas tumor;Metastasis;Multiple myeloma		FABPH_HUMAN	FABP3
1p2u_v	7	2.741	0.3916	0.199094	0	3	3	0	1	0	GTPase HRas	SIGNALING PROTEIN	RASH_HUMAN	Ras proteins bind GDP/GTP and possess intrinsic GTPase activity.	Defects in HRAS are the cause of Costello syndrome [MIM:218040]; also known as faciocutaneoskeletal syndrome. Costello syndrome is a rare condition characterized by prenatally increased growth, postnatal growth deficiency, mental retardation, distinctive facial appearance, cardiovascular abnormalities (typically pulmonic stenosis, hypertrophic cardiomyopathy and/or atrial tachycardia), tumor pred…	NONE		PUR9_HUMAN	ATIC
1tdi_v	9	3.507	0.3897	1.39928	1	5	1	1	1	0	Glutathione S-transferase A3	NONE	Q16772	Involved in glutathione transferase activity	NONE	For nutritional supplementation, also for treating dietary shortage or imbalance		Q96CD2	PPCDC
2i3h_v	8	3.112	0.389	1.19322	2	2	3	1	0	0	Baculoviral IAP repeat-containing protein 7	NONE	Q96CA5	Apoptotic regulator capable of exerting proapoptotic and anti-apoptotic activities and plays crucial roles in apoptosis, cell proliferation, and cell cycle control. Its anti-apoptotic activity is mediated through the inhibition of CASP3, CASP7 and CASP9, as well as by its E3 ubiquitin-protein ligase activity. As it is a weak caspase inhibitor, its anti-apoptotic activity is thought to be due to i…	NONE	NONE		GSTM2_HUMAN	GSTM2
1jcn_v	7	2.721	0.3887	-0.492989	0	5	1	0	1	0	Inosine-5-monophosphate dehydrogenase 1	OXIDOREDUCTASE	IMDH1_HUMAN	Rate limiting enzyme in the de novo synthesis of guanine nucleotides and therefore is involved in the regulation of cell growth. It may also have a role in the development of malignancy and the growth progression of some tumors.	Defects in IMPDH1 are the cause of retinitis pigmentosa type 10 (RP10) [MIM:180105]. RP leads to degeneration of retinal photoreceptor cells. Patients typically have night vision blindness and loss of midperipheral visual field. As their condition progresses, they lose their far peripheral visual field and eventually central vision as well. RP10 inheritance is autosomal dominant.	NONE		CDC42_HUMAN	CDC42
2bu5_v	6	2.325	0.3874	-1.75593	5	1	0	0	0	0	[Pyruvate dehydrogenase [lipoamide]] kinase isozyme 2, mitochondrial	TRANSFERASE	PDK2_HUMAN	Inhibits the mitochondrial pyruvate dehydrogenase complex by phosphorylation of the E1 alpha subunit, thus contributing to the regulation of glucose metabolism.	NONE	NONE		SETD7_HUMAN	SETD7
1r1h_v	10	3.865	0.3865	0.542746	3	3	2	1	1	0	Neprilysin	HYDROLASE	NEP_HUMAN	Thermolysin-like specificity, but is almost confined on acting on polypeptides of up to 30 amino acids. Biologically important in the destruction of opioid peptides such as Met- and Leu-enkephalins by cleavage of a Gly-Phe bond. Involved in the degradatio	Important cell surface marker in the diagnostic of human acute lymphocytic leukemia.	Hypertension;Neuropathic pain;Renovascular hypertension;Congestive heart failure		HMDH_HUMAN	HMGCR
1nuq_v	7	2.695	0.385	0.125483	0	3	2	0	1	1	Nicotinamide mononucleotide adenylyltransferase 3	NONE	Q96T66	Coenzyme transport and metabolism	NONE	NONE		P00492	HPRT1
1hmt_v	7	2.686	0.3838	-0.959494	5	1	0	0	1	0	Fatty acid-binding protein, heart	LIPID-BINDING PROTEIN	FABPH_HUMAN	FABP are thought to play a role in the intracellular transport of long-chain fatty acids and their acyl-CoA esters.	NONE	NONE		P00519	ABL1
1p4r_v	9	3.452	0.3836	1.16887	0	7	1	0	1	0	Bifunctional purine biosynthesis protein PURH	TRANSFERASE, HYDROLASE	PUR9_HUMAN	NONE	Defects in ATIC are the cause of AICA-ribosuria [MIM:608688]; also known as AICA-ribosiduria. AICA-ribosuria is a neurologically devastating inborn error of purine biosynthesis. AICA-ribosuria patients excrete massive amounts of AICA-riboside in the urine and accumulate AICA-ribotide and its derivatives in erythrocytes and fibroblasts. AICA-ribosuria causes profound mental retardation, epilepsy, …	NONE		PPARA_HUMAN	PPARA
1qzu_v	7	2.683	0.3832	-0.0758289	1	3	2	0	1	0	Phosphopantothenoylcysteine decarboxylase	NONE	Q96CD2	Involved in catalytic activity	NONE	NONE		Q92831	KAT2B
1hna_v	10	3.82	0.382	1.75895	1	5	3	0	1	0	Glutathione S-transferase Mu 2	TRANSFERASE(GLUTATHIONE)	GSTM2_HUMAN	Conjugation of reduced glutathione to a wide number of exogenous and endogenous hydrophobic electrophiles.	NONE	NONE		P22830	FECH
1a4r_v	8	3.043	0.3804	0.236866	0	5	2	0	1	0	Cell division control protein 42 homolog	HYDROLASE	CDC42_HUMAN	Plasma membrane-associated small GTPase which cycles between an active GTP-bound and an inactive GDP-bound state. In active state binds to a variety of effector proteins to regulate cellular responses. Involved in epithelial cell polarization processes. C	NONE	NONE		GCR_HUMAN	NR3C1
1mt6_v	7	2.662	0.3804	-0.345567	2	2	2	0	1	0	Histone-lysine N-methyltransferase SETD7	TRANSFERASE	SETD7_HUMAN	Histone methyltransferase that specifically monomethylates Lys-4 of histone H3. H3 Lys-4 methylation represents a specific tag for epigenetic transcriptional activation. Plays a central role in the transcriptional activation of genes such as collagena	NONE	NONE		P00480	OTC
1hwl_v	7	2.634	0.3763	-0.327177	3	2	1	0	1	0	3-hydroxy-3-methylglutaryl-coenzyme A reductase	OXIDOREDUCTASE	HMDH_HUMAN	This transmembrane glycoprotein is involved in the control of cholesterol biosynthesis. It is the rate-limiting enzyme of sterol biosynthesis.	NONE	Alzheimers disease;Renal disease;Lipid metabolism disorder;Cardiac failure;Hyperlipidemia;Intermittent claudication;Myocardial infarction;Coronary artery disease;Glioma;Hypercholesterolemia;Atherosclerosis;Peripheral arterial occlusive disease;Cardiovascular disease;Congestive heart failure;Angina;Hypertension;Heart disease;Cerebrovascular ischemia;Osteoporosis		P07195	LDHB
1hmp_v	9	3.379	0.3755	0.910657	0	6	3	0	0	0	Hypoxanthine-guanine phosphoribosyltransferase	NONE	P00492	Nucleotide transport and metabolism	NONE	For remission induction and remission consolidation treatment of acute nonlymphocytic leukemias.		P35520	CBS
2f4j_v	8	2.961	0.3701	0.330724	4	1	3	0	0	0	Proto-oncogene tyrosine-protein kinase ABL1	NONE	P00519	Involved in protein kinase activity	NONE	For nutritional supplementation, also for treating dietary shortage or imbalance		P06730	EIF4E
1k7l_v	8	2.949	0.3686	0.21682	6	2	0	0	0	0	Peroxisome proliferator-activated receptor alpha	TRANSCRIPTION	PPARA_HUMAN	Receptor that binds peroxisome proliferators such as hypolipidemic drugs and fatty acids. Once activated by a ligand, the receptor binds to a promoter element in the gene for acyl-CoA oxidase and activates its transcription. It therefore controls the pero	NONE	Syndrome X;Lipid metabolism disorder;Non-insulin dependent diabetes;Atherosclerosis;Hypertriglyceridemia;Hyperlipidemia;Cardiovascular disease;Congestive heart failure;Diabetes mellitus;Obesity;Inflammation		VDR_HUMAN	VDR
1cm0_v	9	3.316	0.3684	1.69457	1	6	2	0	0	0	Histone acetyltransferase PCAF	NONE	Q92831	Involved in N-acetyltransferase activity	NONE	NONE		CCL5_HUMAN	CCL5
1hrk_v	8	2.942	0.3678	-0.0199349	5	1	2	0	0	0	Ferrochelatase, mitochondrial	NONE	P22830	Coenzyme transport and metabolism	NONE	NONE		Q9NZD2	GLTP
1nhz_v	8	2.942	0.3677	-0.334681	7	1	0	0	0	0	Glucocorticoid receptor	HORMONE RECEPTOR	GCR_HUMAN	Receptor for glucocorticoids (GC). Has a dual mode of action: as a transcription factor that binds to glucocorticoid response elements (GRE) and as a modulator of other transcription factors. Affects inflammatory responses, cellular proliferation and diff	Defects in NR3C1 are a cause of glucocorticoid resistance [MIM:138040]; also known as cortisol resistance. It is a hypertensive, hyperandrogenic disorder characterized by increased serum cortisol concentrations. Inheritance is autosomal dominant.	Alzheimers disease;Immune deficiency;Breast tumor;Major depressive disorder;Glaucoma;Metabolic disorder;Psychotic disorder;HIV infection;Cocaine addiction;Inflammation;Planned abortion;Diabetes mellitus;Weight gain;Endometriosis;Obesity;Insulin dependent diabetes;Cushings disease;Glioma;Endometroid carcinoma;Neurodegenerative disease;Hypertension;Hepatitis C virus infection;Carcinoma;Non-insulin …		IL2_HUMAN	IL2
1oth_v	8	2.932	0.3665	-0.0188429	1	4	1	1	1	0	Ornithine carbamoyltransferase, mitochondrial	NONE	P00480	Amino acid transport and metabolism	NONE	Used for nutritional supplementation, also for treating dietary shortage or imbalance. It has been claimed that ornithine improves athletic performance, has anabolic effects, has wound-healing effects, and is immuno-enhancing.		P07359	GP1BA
1i0z_v	8	2.918	0.3648	0.664499	0	3	4	0	1	0	L-lactate dehydrogenase B chain	NONE	P07195	Energy production and conversion	NONE	Some evidence suggests that NADH might be useful in treating Parkinsons disease, chronic fatigue syndrome, Alzheimers disease and cardiovascular disease.		P50613	CDK7
1jbq_v	7	2.554	0.3648	-0.793131	2	4	0	0	1	0	Cystathionine beta-synthase	NONE	P35520	Amino acid transport and metabolism	NONE	For nutritional supplementation and for treating dietary shortage or imbalance.		Q9Y689	ARL5A
1ipb_v	10	3.647	0.3647	1.38546	1	5	2	0	2	0	Eukaryotic translation initiation factor 4E	NONE	P06730	Involved in RNA binding	NONE	NONE		P24752	ACAT1
1s19_v	8	2.914	0.3642	0.152447	5	2	1	0	0	0	Vitamin D3 receptor	GENE REGULATION	VDR_HUMAN	Nuclear hormone receptor. Transcription factor that mediates the action of vitamin D3 by controlling the expression of hormone sensitive genes. Plays a central role in calcium homeostasis.	Defects in VDR are the cause of type IIA rickets [MIM:277440]; also known as hypocalcemic vitamin D-resistant rickets (HVDRR). HVDRR is most frequently an autosomal recessive disorder characterized by severe rickets, hypocalcemia and secondary hyperparathyroidism.	Pagets bone disease;Melanoma;Hyperthyroidism;Aging;Skin tumor;Acne;Breast tumor;Neurodegenerative disease;Acute myelogenous leukemia;Hepatocellular carcinoma;Prostate tumor;Pancreas tumor;Alzheimers disease;Multiple sclerosis;Psoriasis;Colon tumor;Cancer;Renal disease;Leukemia;Hyperparathyroidism;Sarcoidosis;Carcinoma;Insulin dependent diabetes;Transplant rejection;Osteoporosis		CASP1_HUMAN	CASP1
1u4l_v	6	2.185	0.3642	-1.95775	0	5	1	0	0	0	C-C motif chemokine 5	ATTRACTANT	CCL5_HUMAN	Chemoattractant for blood monocytes, memory T-helper cells and eosinophils. Causes the release of histamine from basophils and activates eosinophils. Binds to CCR1, CCR3, CCR4 and CCR5. One of the major HIV-suppressive factors produced by CD8+ T- cells. R	NONE	NONE		MK01_HUMAN	MAPK1
1sx6_v	8	2.901	0.3626	0.916932	3	2	3	0	0	0	Glycolipid transfer protein	NONE	Q9NZD2	Involved in glycolipid binding	NONE	NONE		Q93088	BHMT
1pw6_v	8	2.893	0.3616	0.05048	5	1	1	1	0	0	Interleukin-2	IMMUNE SYSTEM	IL2_HUMAN	Produced by T-cells in response to antigenic or mitogenic stimulation, this protein is required for T-cell proliferation and other activities crucial to regulation of the immune response. Can stimulate B-cells, monocytes, lymphokine- activated killer cell	A chromosomal aberration involving IL2 is found in a form of T-cell acute lymphoblastic leukemia (T-ALL). Translocation t(4;16)(q26;p13) with involves TNFRSF17.	Cancer		GMPR1_HUMAN	GMPR
1p9a_v	8	2.885	0.3606	0.604585	0	5	3	0	0	0	Platelet glycoprotein Ib alpha chain	NONE	P07359	Involved in protein binding	NONE	NONE		Q9NPB1	NT5M
1v40_v	8	2.874	0.3593	-0.00857392	1	4	0	1	2	0	Glutathione-requiring prostaglandin D synthase	ISOMERASE	PTGD2_HUMAN	Catalyzes the conversion of PGH2 to PGD2, a prostaglandin involved in smooth muscle contraction/relaxation and a potent inhibitor of platelet aggregation.	NONE	NONE		GSTO1_HUMAN	GSTO1
1ua2_v	8	2.868	0.3585	-0.02388	1	3	1	0	3	0	Cell division protein kinase 7	NONE	P50613	Involved in protein kinase activity	NONE	NONE		RAN_HUMAN	RAN
1z6y_v	9	3.203	0.3559	0.716368	0	5	3	0	1	0	ADP-ribosylation factor-like protein 5A	NONE	Q9Y689	Involved in GTP binding	NONE	NONE		CD209_HUMAN	CD209
2f2s_v	8	2.843	0.3554	0.511435	1	3	3	0	1	0	Acetyl-CoA acetyltransferase, mitochondrial	NONE	P24752	Plays a major role in ketone body metabolism.	NONE	NONE		RET4_HUMAN	RBP4
1ice_v	10	3.551	0.3551	1.29179	4	3	1	1	1	0	Caspase-1	CYTOKINE	CASP1_HUMAN	Thiol protease that cleaves IL-1 beta between an Asp and an Ala, releasing the mature cytokine which is involved in a variety of inflammatory processes. Important for defense against pathogens. Cleaves and activates sterol regulatory element binding prote	NONE	Psoriasis;Septic shock;Alzheimers disease;Rheumatoid arthritis;Sepsis;Neurological disease;Osteoarthritis;Inflammation;Diabetes mellitus;Metastasis;Cardiovascular disease		OAT_HUMAN	OAT
2ojj_v	7	2.483	0.3548	-1.04827	5	1	1	0	0	0	Mitogen-activated protein kinase 1	TRANSFERASE	MK01_HUMAN	Involved in both the initiation and regulation of meiosis, mitosis, and postmitotic functions in differentiated cells by phosphorylating a number of transcription factors such as ELK1. Phosphorylates EIF4EBP1; required for initiation of translation. Phosp	NONE	NONE		TRYB2_HUMAN	TPSB2
1lt8_v	8	2.83	0.3538	-0.0964367	2	5	0	1	0	0	Betaine--homocysteine S-methyltransferase 1	NONE	Q93088	Amino acid transport and metabolism	NONE	Used for protein synthesis including the formation of SAMe, L-homocysteine, L-cysteine, taurine, and sulfate.		FA11_HUMAN	F11
2ble_v	10	3.537	0.3537	1.09789	0	7	3	0	0	0	GMP reductase 1	OXIDOREDUCTASE	GMPR1_HUMAN	Catalyzes the irreversible NADPH-dependent deamination of GMP to IMP. It functions in the conversion of nucleobase, nucleoside and nucleotide derivatives of G to A nucleotides, and in maintaining the intracellular balance of A and G nucleotides.	NONE	NONE		P08263	GSTA1
1q91_v	9	3.182	0.3535	0.23972	1	6	1	0	1	0	5(3)-deoxyribonucleotidase, mitochondrial	NONE	Q9NPB1	Involved in nucleotidase activity	NONE	NONE		CMA1_HUMAN	CMA1
1eem_v	8	2.825	0.3532	-0.0731013	0	4	2	1	1	0	Glutathione S-transferase omega-1	TRANSFERASE	GSTO1_HUMAN	Exhibits glutathione-dependent thiol transferase and dehydroascorbate reductase activities.	NONE	NONE		Q16836	HADH
1k5d_v	8	2.821	0.3527	0.442719	0	2	4	0	2	0	GTP-binding nuclear protein Ran	SIGNALING PROTEIN/SIGNALING ACTIVATOR	RAN_HUMAN	GTP-binding protein involved in nucleocytoplasmic transport. Required for the import of protein into the nucleus and also for RNA export. Involved in chromatin condensation and control of cell cycle (By similarity).;Enhances AR-mediated transactivation. Transactivation decreases as the poly-Gln length within AR increases.	NONE	NONE		P03956	MMP1
1sl4_v	8	2.813	0.3517	0.401493	0	5	3	0	0	0	CD209 antigen	SUGAR BINDING PROTEIN	CD209_HUMAN	Pathogen-recognition receptor expressed on the surface of immature dendritic cells (DCs) and involved in initiation of primary immune response. Thought to mediate the endocytosis of pathogens which are subsequently degraded in lysosomal compartments. The ;On DCs it is a high affinity receptor for ICAM2 and ICAM3 by binding to mannose-like carbohydrates. May act as a DC rolling receptor that media…	NONE	NONE		STAT1_HUMAN	STAT1
1qab_v	6	2.101	0.3502	-2.14566	5	0	1	0	0	0	Retinol-binding protein 4	TRANSPORT PROTEIN	RET4_HUMAN	Delivers retinol from the liver stores to the peripheral tissues. In plasma, the RBP-retinol complex interacts with transthyretin, this prevents its loss by filtration through the kidney glomeruli.	Defects in RBP4 are a cause of retinol-binding protein deficiency [MIM:180250]. This condition causes night vision problems. It produces a typical fundus xerophthalmicus, featuring a progressed atrophy of the retinal pigment epithelium.;A deficiency of vitamin A blocks secretion of the binding protein post-translationally and results in defective delivery and supply of vitamin to the epidermal ce…	NONE		CATG_HUMAN	CTSG
1gbn_v	8	2.793	0.3491	-0.342176	2	4	0	0	2	0	Ornithine aminotransferase, mitochondrial	TRANSFERASE	OAT_HUMAN	NONE	Defects in OAT are the cause of hyperornithinemia with gyrate atrophy of choroid and retina (HOGA) [MIM:258870]. HOGA is a slowly progressive blinding autosomal recessive disorder.	Cancer		PUR2_HUMAN	GART
2fs9_v	8	2.788	0.3485	0.28295	2	3	2	1	0	0	Tryptase beta-2	HYDROLASE	TRYB2_HUMAN	Tryptase is the major neutral protease present in mast cells and is secreted upon the coupled activation-degranulation response of this cell type. Has an immunoprotective role during bacterial infection. Required to efficiently combat K.pneumoniae infecti	NONE	NONE		P85A_HUMAN	PIK3R1
1zpb_v	8	2.787	0.3484	-0.0532198	3	3	1	1	0	0	Coagulation factor XI	HYDROLASE	FA11_HUMAN	Factor XI triggers the middle phase of the intrinsic pathway of blood coagulation by activating factor IX.	Defects in F11 are the cause of F11 deficiency [MIM:264900]; also called plasma thromboplastin antecedent deficiency or Rosenthal syndrome. It is a blood coagulation abnormality occurring in high frequency in Ashkenazi jews. F11- deficient patients are prone to excessive bleeding after haemostatic challenge.	Thrombosis		KPYR_HUMAN	PKLR
1gse_v	6	2.086	0.3477	-2.3457	5	1	0	0	0	0	Glutathione S-transferase A1	NONE	P08263	Involved in glutathione transferase activity	NONE	For nutritional supplementation, also for treating dietary shortage or imbalance		DPEP1_HUMAN	DPEP1
1t31_v	8	2.772	0.3465	-0.470371	3	4	0	0	1	0	Chymase	HYDROLASE	CMA1_HUMAN	Major secreted protease of mast cells with suspected roles in vasoactive peptide generation, extracellular matrix degradation, and regulation of gland secretion.	NONE	Asthma;Atopic dermatitis;Atherosclerosis;Thrombosis;Bacterial infection;Fungal infection;Inflammation;Congestive heart failure;Chronic obstructive pulmonary disease;Viral infection;HIV infection;Cardiovascular disease		PIMT_HUMAN	PCMT1
1m76_v	8	2.763	0.3453	0.120113	0	4	3	0	1	0	Hydroxyacyl-coenzyme A dehydrogenase, mitochondrial	NONE	Q16836	Lipid transport and metabolism	NONE	Some evidence suggests that NADH might be useful in treating Parkinsons disease, chronic fatigue syndrome, Alzheimers disease and cardiovascular disease.		MMP16_HUMAN	MMP16
1hfc_v	8	2.762	0.3453	-0.28303	1	3	4	0	0	0	Interstitial collagenase	NONE	P03956	Cleaves collagens of types I, II, and III at one site in the helical domain. Also cleaves collagens of types VII and X (PubMed:2557822, PubMed:2153297, PubMed:1645757). In case of HIV infection, interacts and cleaves the secreted viral Tat protein, leading to a decrease in neuronal Tat's mediated neurotoxicity (PubMed:16807369).	NONE	NONE		Q13838	DDX39B
1yvl_v	8	2.759	0.3449	-0.258891	1	4	2	1	0	0	Signal transducer and activator of transcription 1-alpha/beta	SIGNALING PROTEIN	STAT1_HUMAN	Signal transducer and activator of transcription that mediates signaling by interferons (IFNs). Following type I IFN (IFN-alpha and IFN-beta) binding to cell surface receptors, Jak kinases (TYK2 and JAK1) are activated, leading to tyrosine phosphorylation	Defects in STAT1 are the cause of STAT1 deficiency [MIM:600555]. Patients generally suffer from mycobacterial or viral diseases. In the case of complete deficiency, patients can die of viral disease.;Defects in STAT1 are a cause of mendelian susceptibility to mycobacterial disease (MSMD) [MIM:209950]; also known as familial disseminated atypical mycobacterial infection. This rare condition confer…	Respiratory disease;Asthma		LYAM2_HUMAN	SELE
1t32_v	7	2.41	0.3443	-1.57251	3	3	0	0	1	0	Cathepsin G	HYDROLASE	CATG_HUMAN	Serine protease with trypsin- and chymotrypsin-like specificity.	NONE	Connective tissue disease;Viral infection;Inflammation;HIV infection		Q03518	TAP1
1njs_v	11	3.78	0.3436	1.43592	3	2	5	0	1	0	Trifunctional purine biosynthetic protein adenosine-3	TRANSFERASE	PUR2_HUMAN	NONE	NONE	Head and neck tumor;Carcinoma;Melanoma;Cancer;Sarcoma;Non-small-cell lung cancer;Breast tumor		P23677	ITPKA
1h9o_v	8	2.735	0.3419	0.162478	3	2	2	0	1	0	Phosphatidylinositol 3-kinase regulatory subunit alpha	COMPLEX (PHOSPHOTRANSFERASE/RECEPTOR)	P85A_HUMAN	Binds to activated (phosphorylated) protein-Tyr kinases, through its SH2 domain, and acts as an adapter, mediating the association of the p110 catalytic unit to the plasma membrane. Necessary for the insulin-stimulated increase in glucose uptake and glyco	Defects in PIK3R1 are a cause of severe insulin resistance.	NONE		MP2K1_HUMAN	MAP2K1
1liw_v	8	2.705	0.3381	-0.595755	0	5	1	0	2	0	Pyruvate kinase isozymes R/L	TRANSFERASE	KPYR_HUMAN	NONE	Defects in PKLR are the cause of pyruvate kinase hyperactivity [MIM:102900]; also known as high red cell ATP syndrome. This autosomal dominant phenotype is characterized by increase of red blood cell ATP.;Defects in PKLR are a cause of chronic nonspherocytic hemolytic anemia (CNSHA) [MIM:266200]; also called hereditary nonspherocytic hemolytic anemia (HNSHA).	NONE		Q96C86	DCPS
1itu_v	8	2.665	0.3331	-0.979447	4	2	1	0	1	0	Dipeptidase 1	HYDROLASE	DPEP1_HUMAN	Hydrolyzes a wide range of dipeptides. Implicated in the renal metabolism of glutathione and its conjugates. Converts leukotriene D4 to leukotriene E4; it may play an important role in the regulation of leukotriene activity.	NONE	NONE		TGFB2_HUMAN	TGFB2
1i1n_v	8	2.645	0.3306	0.304529	1	1	3	1	1	1	Protein-L-isoaspartate(D-aspartate) O-methyltransferase	TRANSFERASE	PIMT_HUMAN	Catalyzes the methyl esterification of L-isoaspartyl and D-aspartyl residues in peptides and proteins that result from spontaneous decomposition of normal L-aspartyl and L-asparaginyl residues. It plays a role in the repair and/or degradation of damaged p	NONE	NONE		DAPK1_HUMAN	DAPK1
1rm8_v	8	2.627	0.3283	-0.697342	1	2	4	0	0	1	Matrix metalloproteinase-16	HYDROLASE	MMP16_HUMAN	Endopeptidase that degrades various components of the extracellular matrix, such as collagen type III and fibronectin. Activates progelatinase A. Involved in the matrix remodeling of blood vessels. The short isoform cleaves fibronectin and also collagen t	NONE	NONE		GALE_HUMAN	GALE
1xtj_v	9	2.944	0.3271	-0.128092	0	5	2	0	2	0	Spliceosome RNA helicase BAT1	NONE	Q13838	Involved in nuclear export of spliced and unspliced mRNA. Assembling component of the TREX complex which is thought to couple mRNA transcription, processing and nuclear export, and specifically associates with spliced mRNA and not with unspliced pre-mRNA. TREX is recruited to spliced mRNAs by a transcription-independent mechanism, binds to mRNA upstream of the exon-junction complex (EJC) and is r…	NONE	NONE		FPPS_HUMAN	FDPS
1g1t_v	9	2.938	0.3265	0.0138659	0	7	1	0	1	0	E-selectin	IMMUNE SYSTEM, MEMBRANE PROTEIN	LYAM2_HUMAN	Cell-surface glycoprotein having a role in immunoadhesion. Mediates in the adhesion of blood neutrophils in cytokine-activated endothelium through interaction with PSGL1/SELPLG. May have a role in capillary morphogenesis.	NONE	Asthma;Lung injury;Atopic dermatitis;Cerebrovascular ischemia;Shock;Ischemic heart disease;Dermatitis;Respiratory disease;Inflammatory bowel disease;Inflammation;Chronic obstructive pulmonary disease;Myocardial infarction;Injury;Psoriasis;Reperfusion injury;Sepsis;Skin burns;Respiratory distress syndrome;Transplant rejection;Hypertension		PNMT_HUMAN	PNMT
1jj7_v	11	3.591	0.3264	0.688807	0	8	1	0	2	0	Antigen peptide transporter 1	NONE	Q03518	Involved in nucleotide binding	NONE	NONE		O14717	TRDMT1
1w2c_v	9	2.933	0.3258	0.294539	0	3	3	0	3	0	Inositol-trisphosphate 3-kinase A	NONE	P23677	Involved in inositol trisphosphate 3-kinase activity	NONE	NONE		GSTM1_HUMAN	GSTM1
1s9j_v	9	2.912	0.3235	-0.503174	7	2	0	0	0	0	Dual specificity mitogen-activated protein kinase kinase 1	TRANSFERASE	MP2K1_HUMAN	Catalyzes the concomitant phosphorylation of a threonine and a tyrosine residue in a Thr-Glu-Tyr sequence located in MAP kinases. Activates ERK1 and ERK2 MAP kinases.	Defects in MAP2K1 are a cause of cardiofaciocutaneous syndrome (CFC syndrome) [MIM:115150]; also known as cardio-facio- cutaneous syndrome. CFC syndrome is characterized by a distinctive facial appearance, heart defects and mental retardation. Heart defects include pulmonic stenosis, atrial septal defects and hypertrophic cardiomyopathy. Some affected individuals present with ectodermal abnormali…	Colon tumor;Melanoma;Cancer;Rheumatoid arthritis;Non-small-cell lung cancer;Neurodegenerative disease;Breast tumor;Colorectal tumor;Transplant rejection;Inflammation;Pancreas tumor;Solid tumor		P36873	PPP1CC
1xmm_v	11	3.551	0.3228	1.53244	1	5	3	1	1	0	Scavenger mRNA-decapping enzyme DcpS	NONE	Q96C86	Involved in mRNA degradation	NONE	NONE		FKB1B_HUMAN	FKBP1B
1tfg_v	9	2.888	0.3209	-0.131095	4	2	2	1	0	0	Transforming growth factor beta-2	GROWTH FACTOR	TGFB2_HUMAN	TGF-beta 2 has suppressive effects on interleukin-2 dependent T-cell growth.	A chromosomal aberration involving TGFB2 is found in a family with Peters anomaly [MIM:604229]. Translocation t(1;7)(q41;p21) with HDAC9. Peters anomaly consists of a central corneal leukoma, absence of the posterior corneal stroma and Descemet membrane, and a variable degree of iris and lenticular attachments to the central aspect of the posterior cornea.	NONE		RAF1_HUMAN	RAF1
1jkl_v	11	3.524	0.3204	0.776713	0	7	2	0	2	0	Death-associated protein kinase 1	TRANSFERASE	DAPK1_HUMAN	Calcium/calmodulin-dependent serine/threonine kinase which acts as a positive regulator of apoptosis.	NONE	NONE		MK12_HUMAN	MAPK12
1ek6_v	9	2.867	0.3185	0.191051	0	4	3	0	1	1	UDP-glucose 4-epimerase	ISOMERASE	GALE_HUMAN	Catalyzes two distinct but analogous reactions: the epimerization of UDP-glucose to UDP-galactose and the epimerization of UDP-N-acetylglucosamine to UDP-N- acetylgalactosamine.	Defects in GALE are the cause of epimerase-deficiency galactosemia (EDG) [MIM:230350]; also known as galactosemia type 3. Clinical features include early-onset cataracts, liver damage, deafness and mental retardation. There are two clinically distinct forms of EDG. (1) A benign, or peripheral form with no detectable GALE activity in red blood cells and characterized by mild symptoms. Some patient…	NONE		P52848	NDST1
1yv5_v	8	2.545	0.3181	-1.25422	1	4	1	0	2	0	Farnesyl pyrophosphate synthetase	TRANSFERASE	FPPS_HUMAN	Key enzyme in isoprenoid biosynthesis which catalyzes the formation of farnesyl diphosphate (FPP), a precursor for several classes of essential metabolites including sterols, dolichols, carotenoids, and ubiquinones. FPP also serves as substrate for protei	NONE	NONE		CATB_HUMAN	CTSB
1yz3_v	11	3.496	0.3178	1.08228	2	5	4	0	0	0	Phenylethanolamine N-methyltransferase	TRANSFERASE	PNMT_HUMAN	Converts noradrenaline to adrenaline.	NONE	NONE		P10153	RNASE2
1g55_v	10	3.175	0.3175	0.685061	1	6	2	1	0	0	tRNA (cytosine-5-)-methyltransferase	NONE	O14717	Specifically methylates cytosine 38 in the anticodon loop of tRNA(Asp).	NONE	NONE		P18085	ARF4
1xwk_v	9	2.852	0.3169	0.134851	2	2	3	1	1	0	Glutathione S-transferase Mu 1	TRANSFERASE	GSTM1_HUMAN	Conjugation of reduced glutathione to a wide number of exogenous and endogenous hydrophobic electrophiles.	NONE	NONE		LGUL_HUMAN	GLO1
1jk7_v	9	2.851	0.3168	-0.379671	6	1	1	0	1	0	Serine/threonine-protein phosphatase PP1-gamma catalytic subunit	NONE	P36873	Signal transduction mechanisms	NONE	NONE		P50135	HNMT
1c9h_v	9	2.847	0.3164	0.301547	3	3	3	0	0	0	Peptidyl-prolyl cis-trans isomerase FKBP1B	IMMUNE SYSTEM	FKB1B_HUMAN	Associates with the ryanodine receptor (RYR-2) in cardiac muscle sarcoplasmic reticulum and may play a unique physiological role in excitation-contraction coupling in cardiac muscle. There are four molecules of FKBP12.6 per heart muscle RYR. Has the poten	NONE	NONE		P51151	RAB9A
1c1y_v	9	2.843	0.3159	-0.223998	0	4	4	0	1	0	RAF proto-oncogene serine/threonine-protein kinase	SIGNALING PROTEIN	RAF1_HUMAN	Involved in the transduction of mitogenic signals from the cell membrane to the nucleus. Part of the Ras-dependent signaling pathway from receptors to the nucleus. Protects cells from apoptosis mediated by STK3.	Defects in RAF1 are the cause of Noonan syndrome type 5 (NS5) [MIM:611553]. Noonan syndrome (NS) is a disorder characterized by dysmorphic facial features, short stature, hypertelorism, cardiac anomalies, deafness, motor delay, and a bleeding diathesis. It is a genetically heterogeneous and relatively common syndrome, with an estimated incidence of 1 in 1000-2500 live births.;Defects in RAF1 are …	Cancer		Q9D4P0	Arl5b
1cm8_v	9	2.841	0.3157	-0.280909	0	3	3	0	3	0	Mitogen-activated protein kinase 12	TRANSFERASE	MK12_HUMAN	Responds to activation by environmental stress and pro- inflammatory cytokines by phosphorylating downstream targets. Plays a role in myoblast differentiation and also in the down- regulation of cyclin D1 in response to hypoxia in adrenal cells suggesting	NONE	NONE		P23381	WARS1
1nst_v	9	2.827	0.3142	-0.222478	0	5	1	0	2	1	Bifunctional heparan sulfate N-deacetylase/N-sulfotransferase 1	NONE	P52848	Involved in sulfotransferase activity	NONE	NONE		Q13423	NNT
1gmy_v	9	2.826	0.314	-0.276929	4	2	3	0	0	0	Cathepsin B	COMPLEX (HYDROLASE/INHIBITOR)	CATB_HUMAN	Thiol protease which is believed to participate in intracellular degradation and turnover of proteins. Has also been implicated in tumor invasion and metastasis.	NONE	Myocardial infarction;Arthritis;Inflammation;Cancer		FIBG_HUMAN	FGG
1hi4_v	9	2.812	0.3124	-0.255015	0	5	1	0	2	1	Non-secretory ribonuclease	NONE	P10153	Involved in nucleic acid binding	NONE	NONE		P54278	PMS2
1z6x_v	8	2.468	0.3085	-1.20694	0	4	2	0	2	0	ADP-ribosylation factor 4	NONE	P18085	Involved in GTP binding	NONE	NONE		Q969G6	RFK
1fro_v	9	2.764	0.3071	-0.396554	3	3	1	1	1	0	Lactoylglutathione lyase	LACTOYLGLUTATHIONE LYASE	LGUL_HUMAN	Catalyzes the conversion of hemimercaptal, formed from methylglyoxal and glutathione, to S-lactoylglutathione.	NONE	Cancer		FOLH1_HUMAN	FOLH1
1jqd_v	10	3.047	0.3047	0.10007	2	4	4	0	0	0	Histamine N-methyltransferase	NONE	P50135	Inactivates histamine by N-methylation. Plays an important role in degrading histamine and in regulating the airway response to histamine	NONE	For treatment of acute malarial attacks in non-immune subjects.		Q9H2X3	CLEC4M
1wms_v	9	2.726	0.3029	-0.44174	0	6	2	0	1	0	Ras-related protein Rab-9	NONE	P51151	Involved in GTP binding	NONE	NONE		Q8IV48	ERI1
1yzg_v	11	3.321	0.3019	0.531879	0	7	3	0	1	0	ADP-ribosylation factor-like protein 5B	NONE	Q9D4P0	Involved in GTP binding	NONE	NONE		DUT_HUMAN	DUT
1r6u_v	9	2.707	0.3007	-0.647526	1	4	2	1	1	0	Tryptophanyl-tRNA synthetase, cytoplasmic	NONE	P23381	Translation, ribosomal structure and biogenesis	NONE	Tryptophan may be useful in increasing serotonin production, promoting healthy sleep, managing depression by enhancing mental and emotional well-being, managing pain tolerance, and managing weight.		APAF_HUMAN	APAF1
1pt9_v	8	2.405	0.3006	-1.22958	0	3	2	1	2	0	NAD(P) transhydrogenase, mitochondrial	NONE	Q13423	Energy production and conversion	NONE	Some evidence suggests that NADH might be useful in treating Parkinsons disease, chronic fatigue syndrome, Alzheimers disease and cardiovascular disease.		FKBP3_HUMAN	FKBP3
1dug_v	11	3.302	0.3002	0.377067	1	6	2	1	1	0	Fibrinogen gamma chain	TRANSFERASE, BLOOD CLOTTING	FIBG_HUMAN	Fibrinogen has a double function: yielding monomers that polymerize into fibrin and acting as a cofactor in platelet aggregation.	Defects in FGG are a cause of thrombophilia.;Defects in FGG are a cause of congenital afibrinogenemia [MIM:202400]. It is a rare autosomal recessive disorder characterized by complete absence of detectable fibrinogen.	Wound healing;Cerebrovascular ischemia;Thrombosis;Ischemic heart disease;Cardiovascular disease;Infarction;Angina;Myocardial infarction;Thromboembolism;Osteoporosis;Unidentified indication
1h7u_v	9	2.695	0.2995	-0.273127	0	3	1	2	3	0	PMS1 protein homolog 2	NONE	P54278	Involved in ATP binding	NONE	NONE
1nb0_v	11	3.272	0.2974	0.222348	0	7	2	0	2	0	Riboflavin kinase	NONE	Q969G6	Coenzyme transport and metabolism	NONE	For the treatment of ariboflavinosis (vitamin B2 deficiency).
2c6c_v	8	2.378	0.2973	-1.11637	2	4	0	0	2	0	Glutamate carboxypeptidase 2	HYDROLASE	FOLH1_HUMAN	Has both folate hydrolase and N-acetylated-alpha-linked- acidic dipeptidase (NAALADase) activity. Has a preference for tri- alpha-glutamate peptides. In the intestine, required for the uptake of folate. In the brain, modulates excitatory neurotransmission;Also exhibits a dipeptidyl-peptidase IV type activity. In vitro, cleaves Gly-Pro-AMC.	NONE	Head injury;Cancer;Neuropathy;Osteosarcoma;Diabetic neuropathy;Neurodegenerative disease;Breast tumor;Spinal cord injury;Neuropathic pain;Drug dependence;Prostate tumor;Peripheral neuropathy
1k9j_v	8	2.378	0.2972	-0.819711	0	5	3	0	0	0	C-type lectin domain family 4 member M	NONE	Q9H2X3	Probable pathogen-recognition receptor involved in peripheral immune surveillance in liver. May mediate the endocytosis of pathogens which are subsequently degraded in lysosomal compartments. Is a receptor for ICAM3, probably by binding to mannose-like carbohydrates.	NONE	NONE
1w0h_v	10	2.965	0.2965	-0.425297	0	7	2	0	1	0	3 histone mRNA exonuclease 1	NONE	Q8IV48	Involved in exonuclease activity	NONE	For nutritional supplementation, also for treating dietary shortage or imbalance
1q5h_v	10	2.943	0.2943	-0.404741	1	6	2	0	1	0	Deoxyuridine 5-triphosphate nucleotidohydrolase, mitochondrial	HYDROLASE	DUT_HUMAN	This enzyme is involved in nucleotide metabolism: it produces dUMP, the immediate precursor of thymidine nucleotides and it decreases the intracellular concentration of dUTP so that uracil cannot be incorporated into DNA.	NONE	NONE
1z6t_v	11	3.203	0.2912	0.0642396	0	10	0	0	1	0	Apoptotic protease-activating factor 1	APOPTOSIS	APAF_HUMAN	Oligomeric Apaf-1 mediates the cytochrome c-dependent autocatalytic activation of pro-caspase-9 (Apaf-3), leading to the activation of caspase-3 and apoptosis. This activation requires ATP. Isoform 6 is less effective in inducing apoptosis.	NONE	NONE
1pbk_v	11	3.194	0.2904	1.19225	3	5	3	0	0	0	FK506-binding protein 3	ISOMERASE	FKBP3_HUMAN	FK506- and rapamycin-binding proteins (FKBPs) constitute a family of receptors for the two immunosuppressants which inhibit T-cell proliferation by arresting two distinct cytoplasmic signal transmission pathways. PPIases accelerate the folding of proteins	NONE	NONE
