# Supplementary material for: Luteolin induces apoptosis in Philadelphia chromosome-positive acute lymphoblastic leukemia cell by regulating the PI3K/AKT signaling pathway
Source: Front Pharmacol. 2025 Nov 10;16:1676034. doi: 10.3389/fphar.2025.1676034 (PMC12641114; doi:10.3389/fphar.2025.1676034)
Supplement: Supplementary file 1 [file DataSheet1.zip › Supplementary Material/Supplementary Table S3.xlsx]

## Sheet: 汇总去重复项1063
Ph+ALL targets (summarized and deduplicated) 1063
CEBPA	Gene Cards
TP53
FLT3
RUNX1
ABL1
WT1
BCR
JAK3
GATA2
JAK2
KIT
IKZF1
ETV6
CDKN2A
KRAS
TERT
NRAS
KMT2A
NPM1
ATM
PAX5
PTPN11
MYC
STAT3
BRAF
RAG1
CBL
BCL2
DNMT3A
CSF3R
PTEN
HRAS
BRCA2
TET2
GATA1
IDH1
SF3B1
PDGFRB
MPL
AKT1
BAX
IDH2
FGFR1
ASXL1
RB1
BRCA1
CCND1
PML
EGFR
IL7R
JAK1
TCF3
NUP98
PDGFRA
SETBP1
STAT5B
CXCR4
ERBB2
SRSF2
MPO
PIK3CA
MIR223
BCL6
PALB2
CSF1R
MIR155
TNF
EZH2
CTNNB1
IL6
CALR
TERC
CD274
MIR21
ESR1
BTK
U2AF1
STAT5A
CRLF2
AFF1
FAS
DNTT
CSF3
IGH
PDCD1
IRF4
IRF8
TINF2
EPOR
CDKN2B-AS1
SRC
FGFR2
RAF1
TYK2
SH2B3
BIRC3
FGFR3
KDM6A
ERG
SMARCB1
ABCB1
MTHFR
GNAS
IFNG
TRB
GATA3
STAT1
HOXA9
MEG3
MECOM
PTK2B
KDR
IL10
FASLG
ELANE
PIK3R1
VHL
B2M
MYB
SOS1
MIR23A
IL3
LMO2
RHOA
EBF1
INSL6
NTRK3
IFNA1
MIR424
MIR451A
MAP2K2
TGFB1
AURKA
CSF2
MIR199B
AICDA
MRTFA
CASP3
IL2
IL2RA
ATR
IL4
HNF1A
HLA-DRB1
H19
FADD
IL1B
CDKN2B
PIM1
MALT1
MIR203A
BLNK
ABL2
MDM2
MIR126
PIK3CG
HOTAIR
CXCL8
PRDM16
ITK
NHEJ1
MTOR
MCL1
MUC1
TLR3
KITLG
GSTM1
LOC126805749
LOC107963955
ALB
HMGA2
PVT1
UCA1
TCL6
INS
THPO
LINC02605
HOTAIRM1
LOC107980440
BIRC5
C11orf65
CCL2
CDKN1A
CD34
CASP8
CD4
MMP9
TEK
IL7
EPO
MIR17
BCL2L1
TUG1
GAS5
JUN
VEGFA
LOC107963951
IFNGR1
IL1A
LIF
ACE
MIR34A
MIR34C
XIAP
ANPEP
GSTT1
CD19
APOE
F2
CFTR
HLA-C
LCK
ABCC1
RAC2
SLC29A1
GSN
MFSD11
MIR34B
IL5
PRPF8
CYP1A1
BLACE
CXCL12
HDAC9
HLA-DQB1
FLI1
CD33
CCND2
NQO1
LYN
NCAM1
CDKN1C
F3
ARID5B
TP73
CCR5
CERNA3
CRKL
NLRP3
HDAC1
LINC01672
TPMT
SLC19A1
MAPT
ABCG2
MAPK8
CYP3A4
HIF1A
ETS1
FPR1
IFNA2
MEN1
BDNF
MIR20A
ANXA5
IL15
LEF1
CDK2
FOS
APP
IL6R
NOS3
POLG
MIR10A
ACKR1
TOP1
MIR342
SOCS1
PLK1
GFAP
TNFSF10
CXCL10
PNP
ZBTB20
PPARG
PRTN3
SERPINE1
PRAME
BCL2L11
HSP90AA1
TMX2-CTNND1
MYCN
TNFRSF8
SELP
SNCA
IGF2
PTH
IL3RA
SCN1A
CCR7
CYP2D6
HDAC2
CFLAR
SPP1
TNFSF13B
PWAR1
PLCG1
ENG
HLA-DQA1
HSPA4
ADAMTS13
TNFRSF10B
SOCS3
NFE2L2
KCNQ1
TKT
PTPA
TMEM43
FHIT
CR2
BMP6
PRL
PKP2
HCK
TNFRSF10A
KCNH2
MB
CCNT1
RASA1
HULC
BGLT3
PTPN6
CDC42
POMC
PECAM1
CD9
IL4R
DNAH8
SOD2-OT1
IGF1R
FYN
COMT
MS4A1
GJB2
ITGA2B
PIK3C2A
DES
SPRED1
PGR
FH
SHOC2
VAV1
MKI67
PDGFB
KCNJ11
CASP2
PSEN1
PRKCD
SPTAN1
PMAIP1
ISG20
SOS2
LOC107963948
CEACAM6
MIR146B
BAD
PLG
MAPK10
SERPING1
KCNA3
IL18R1
GRB2
CDX2
F10
UGT1A1
CSNK2A1
HSPA5
OSM
MIR193A
BACH2
ACP1
IL21R
ACTC1
SERPINF2
CYP2C9
PGF
CYP3A5
HELLS
FES
AHI1
TERF2
CISH
CDH5
THY1
UCP2
CBFA2T2
MIR124-1
XBP1
OPRM1
MYO18A
FLT3LG
TBX21
MIR494
CDKL5
IGHMBP2
TCF7L2
BAK1
SLC22A1
VSX2
GALC
SERPINA3
CBX5
RAC1
GCG
TRAF2
CYP1B1
CD177
ZMPSTE24
TWIST1
IFNA4
ERCC3
GGT1
ETS2
CYP1A2
ABCC2
RPE65
PEX12
SCRIB
OCRL
GP1BA
SFTA3
MSN
ATF6
TMPRSS2
EXOSC2
TNFRSF13C
HBG1
PTK2
SHC1
ABCC6
SCARNA5
DLG4
KIF11
FOXE3
KCND2
SOAT1
HOXB13
CYP2C8
HOXA11
MIR217
PTPN2
LDHA
ENTPD1
NPHS1
RAN
KHDRBS1
ITIH4
IFI27
EZR
DOK1
TRE-TTC3-1
EPHB4
HSF1
IHH
GFI1B
IFNAR1
LOC107963947
ABCC4
IL10RA
UHRF1
CPT1A
SOCS2
DUX4
PPIG
BLZF1
BLK
AMH
DHCR24
KCNA4
GAB2
HOXA@
GALK1
MIR139
BCKDHA
PTPN1
MIR30E
LAMA3
HOXA5
ANXA1
MNDA
SLC27A4
IFNAR2
HCCAT5
SIPA1
MUC4
LOC107966121
EPHB2
SFRP1
IL1RAP
CHI3L1
TCF12
NFATC2
CSNK2A2
LOC108491832
AREG
MSR1
APOC3
SALL1
HOXA1
IL5RA
PXN
ODAPH
RAP1A
RNASEL
RDX
NRIP1
LOC107197952
NFE2
RHOH
ARHGEF2
NDUFS8
ATIC
GYPC
BCRP8
RHOD
LOC654780
SULT1A1
NKG7
SSBP3
FGR
SLC2A5
ETV7
FAM20A
EPHA2
ITGA7
C8A
SERPINA6
PTPRG
LOC106865369
USP25
LATS2
ELOC
KRT6A
KRT6B
IDE
MPP1
LHX2
SLC29A2
CABIN1
SRGN
BIK
HOXB-AS3
TNPO1
UGT1A7
INTS10
SFRP5
SEPTIN11
WWTR1
ATF7IP
NEDD9
LINC00977
BCAR1
LDHC
MCF2
USP1
LOC106865368
VNN1
EIF3B
INTS8
CPT1B
KIDINS220
CTNNBIP1
SRRM2
IGES
CACNA1G-AS1
YES1
RASD1
CEACAM4
BCAM
DOK2
ABR
SCML2
NSG1
XRRA1
LOC107126281
ADGRF1
TNS1
GRAP2
MIR543
RPRD1A
PTPN21
STAG3L5P-PVRIG2P-PILRB
S100A16
MIR663A
MIR4284
C1DUPp36.33	OMIM
DEL1p36
DUP1p36.33
C1DELp36
GNB1
MRD42
MDS
C1orf86
C1orf127
FAAP20
RCC2
KIAA1470
C1DELp35
DEL1p35
CHC1
RCC1
IMD22
C1orf210
TEMP
TAL1
TCL5
SCL
CPT2
IIAE4
C1orf87
CREF
AIR
BCL10
C1orf146
SPO16
SCRE
IMD37
C1orf88
C1orf152
DEL1q21
DUP1q21
H4C14
PIFO
COAS3
C1DELq21
C1DUPq21
H4FN
H4F2
MLLT11
C1orf43
C1orf61
PBX1
DEL1q41q42
LPIN1
AF1Q
NS5ATP4
CROC4
CAKUHED
C1DELq41q42
NICE3
SMC6L1
HADHA
SMC6
TBRS
MTPA
HESJAS
DEL2p16.1-p15
XPO1
TLX2
DEL2p12p11.2
C2orf68
RANBP2
BUB1
SLC20A1
DUP2q31.1
DEL2q31
C2DELp161-p15
CRM1
HOX11L1
C2DELp12p11.2
HCRCN81
NUP358
MCPH30
GLVR1
C2DUPq31.1
ANE1
IIAE3
C2orf69
STRADB
ALS2CR8
C2orf80
DUP2q35
TCL4
COXPD53
ILPIP
CARF
GONDA1
C2DUPq35
SDTY1
SD1
ALS2CR2
ERBB4
BDMR
DEL3pterp25
TRNT1
C3orf20
HER4
C2DELq37
C3DELpterp25
SIFD
ALS19
DEL2q37
C13DELq13.31
RPEM
THRB
TCTA
C3orf52
DEL3q13.31
ERBA2
THR1
PRTH
TTMP
HYPT15
DBR1
MME
C3orf33
DCML
XGIP
CD10
MONOMAC
CMT2T
CALLA
IMD21
SCA43
NEP
MLF1
CAPC
LPP
DEL3q29
DUP3q29
C4orf48
MICRODEL3q29
MICRODUP3q29
C4TRIPq32.1q32.2
ALN
CHIC2
DEL4q21
C4orf54
C4orf3
BTL
PBT
C4DELq21
INP10
LOC285556
MASTC
RCDG1
HMG2
FOPV
C5DUPp13
TRIP4q32.1q32.2
C4orf46
HMGB2
MLVI2
TCS1
EST2
DKCA2
DKCB4
PFBMFT1
CMM9
DUP5p13
LIFR
STWS
SWS
SJS2
C5DELq12
C5DELq14.3
DEL5q14.3
NEDHSIL
DEL5q12
MEF2C
SCZD1
ARHGAP26
LARP1
TLX3
GRAF
LARP
HOX11L2
KIAA0731
RNX
FAM44B
C6DELpter
BOD1
CLLS4
DEL6pter
CDYL
SCZD3
DEK
MRPS18B
C6orf15
HSPA1A
D6S231E
MRPS18-2
STG
G17
HOX12
PBX2
C6orf106
C6orf132
MRPS10
DEL6q11q14
SCZD5
DHS6S1
NKAIN2
C6orf192
lncCCLM
PBCRA
C6DELq11q14
C6DELq25q25
MCDR1
TCBA
DEL6q24q25
C6orf120
C7orf31
C7orf10
SRS2
HOX1G
GA3
TTIM1
ALL2
DEL7q11.23
DUP7q11.23
WBS
C7DELq11.23
C7DUPq11.23
WMS
WS
DEL7q11
C7DELq11
ENPAT
PGY1
NFTC
ATXPC
C16DUPq36.3
MDR1
MIRAGE
M7MLS1
DUP7q36.3
IBD13
M7MLS2
SCA49
WBSCR26
WBSCR27
WBSCR28
SAMD9
SAMD9L
SCZD16
C7orf13
SCZD6
SCLL
STAR
C8DELq12q21
C8DELq13
C8DELq21.11
NBS1
C8DUPq22.1
DEL8q22.1
C8DELq22.1
MOST1
C9DELp
C9DELp24.3
THCYT3
SRXY4
AF9
FTDALS1
CBE1
BSAP
C9DUPq21.11
SMC5L1
DEL8q12q21
DEL8q13
DEL8q21.11
NBN
DUP8q22.1
NMLFS
BAALC
C8orf17
DEL9p
DEL9p24.3
LALL
FTDALS
ALSFTD
ALL3
DUP9q21.11
KIAA0594
ATELS2
ALADH
MLLT3
C9orf72
C9orf24
DFNA51
SMC5
C9orf85
C9orf64
CAPE
TAL2
ALAD
PBX3
CLLS3
PBGS
MRD58
TLS1
FBP17
ASS
CHDSKM
D9S46E
DGS2
CAN
CAIN
IIAE9
SET
C9orf78
FNBP1
ASS1
NUP214
DGCR2
AF10
ALL1
C10orf27
SCZD11
DEL10q23
C10orf99
SHFM3
TLX1
C10orf26
SMC3
DEL10q26
C10orf88
C10DUPq24
CDLS3
HNRNPGT
BAM
C10orf90
DEL11p15p14
RNH1
C11orf21
AP57
DUP10q24
TCL3
IIAE12
HCAP
C10DELq23
CSBF
SHSF3
HOX11
OPAL1
CSPG6
C10q26DEL
PAAT
FATS
C11DELp15p14
RNH
RBMXL2
LMO1
C11orf58
HNRPGT
RHOM1
RBTN1
C11DELp13
G2
RBTNL1
C11DUPq12
C11DELq13
WAGR
C11orf46
DEL11p13
RHOM2
TTG2
DUP11q12
DEL11q13
HYDM4
IIAE1
CALM
PTOD012
ATA
CLTH
CLLS1
SCA20
OTDD
C11orf80
UNC93B1
C11orf24
NUMA1
SCZD2
PICALM
C11orf54
TSG11
C11orf34
ZBTB16
LAP
PLET1
ZNF145
AT1
PLZF
SERPINA7
CYP2B6
CYP2C19
CYP2A6
CYP2C18
NR1I2
ABCB1
FMO3
NR4A3
CSK
EPHA5
FRK
HSPA8
MAP3K20
MAPK14
PPAT
POR
ABCC10
TOP2A	Drugbank
TOP2B
AKR1B1
CBR1
CBR3
ABCC3
ABCG2
ABCB11
SLC22A16
ABCB8
AKR1A1
AKR1C3
XDH
NOS2
NOS1
NDUFS2
NDUFS3
NDUFS7
RALBP1
NOLC1
AKR1B10
AKR1C4
CYP2E1
GSTP1
PTGS2
PTGS1
HPRT1
SLC22A8
ABCC5
SLC28A2
SLC28A3
AOX1
IMPDH1
IMPDH2
DHFR
SLC22A6
SLCO1A2
SLC16A1
ABCC11
SLCO1C1
SLCO1B3
SLC22A11
SLCO3A1
SLC22A7
SLCO1B1
PGD
SLC46A1
FPGS
GGH
TYMS
SLCO4C1
FOLR1
FOLR2
SLC15A1
SLC36A1
cpg2
RET
FGFR4
CSF2RA
PRG2
CSF2RB
SDC2

## Sheet: Gene Cards585
Gene Cards data
Gene Symbol	Description	Category	Uniprot ID	Gifts	GC Id	Relevance score	GeneCards Link
CEBPA	CCAAT Enhancer Binding Protein Alpha	Protein Coding	P49715	59	GC19M033299	266.299	https://www.genecards.org/cgi-bin/carddisp.pl?gene=CEBPA
TP53	Tumor Protein P53	Protein Coding	P04637	66	GC17M007661	244.661	https://www.genecards.org/cgi-bin/carddisp.pl?gene=TP53
FLT3	Fms Related Receptor Tyrosine Kinase 3	Protein Coding	P36888	66	GC13M028003	228.914	https://www.genecards.org/cgi-bin/carddisp.pl?gene=FLT3
RUNX1	RUNX Family Transcription Factor 1	Protein Coding	Q01196	63	GC21M034787	227.917	https://www.genecards.org/cgi-bin/carddisp.pl?gene=RUNX1
ABL1	ABL Proto-Oncogene 1, Non-Receptor Tyrosine Kinase	Protein Coding	P00519	66	GC09P130713	224.251	https://www.genecards.org/cgi-bin/carddisp.pl?gene=ABL1
WT1	WT1 Transcription Factor	Protein Coding	P19544	61	GC11M032365	221.353	https://www.genecards.org/cgi-bin/carddisp.pl?gene=WT1
BCR	BCR Activator Of RhoGEF And GTPase	Protein Coding	P11274	65	GC22P023179	193.768	https://www.genecards.org/cgi-bin/carddisp.pl?gene=BCR
JAK3	Janus Kinase 3	Protein Coding	P52333	64	GC19M017824	189.734	https://www.genecards.org/cgi-bin/carddisp.pl?gene=JAK3
GATA2	GATA Binding Protein 2	Protein Coding	P23769	62	GC03M128479	181.4	https://www.genecards.org/cgi-bin/carddisp.pl?gene=GATA2
JAK2	Janus Kinase 2	Protein Coding	O60674	66	GC09P004985	172.691	https://www.genecards.org/cgi-bin/carddisp.pl?gene=JAK2
KIT	KIT Proto-Oncogene, Receptor Tyrosine Kinase	Protein Coding	P10721	66	GC04P054657	171.919	https://www.genecards.org/cgi-bin/carddisp.pl?gene=KIT
IKZF1	IKAROS Family Zinc Finger 1	Protein Coding	Q13422	61	GC07P050303	171.89	https://www.genecards.org/cgi-bin/carddisp.pl?gene=IKZF1
ETV6	ETS Variant Transcription Factor 6	Protein Coding	P41212	59	GC12P011649	170.987	https://www.genecards.org/cgi-bin/carddisp.pl?gene=ETV6
CDKN2A	Cyclin Dependent Kinase Inhibitor 2A	Protein Coding	Q8N726	64	GC09M021967	169.37	https://www.genecards.org/cgi-bin/carddisp.pl?gene=CDKN2A
KRAS	KRAS Proto-Oncogene, GTPase	Protein Coding	P01116	66	GC12M031027	167.43	https://www.genecards.org/cgi-bin/carddisp.pl?gene=KRAS
TERT	Telomerase Reverse Transcriptase	Protein Coding	O14746	64	GC05M001253	165.689	https://www.genecards.org/cgi-bin/carddisp.pl?gene=TERT
NRAS	NRAS Proto-Oncogene, GTPase	Protein Coding	P01111	63	GC01M114704	159.4	https://www.genecards.org/cgi-bin/carddisp.pl?gene=NRAS
KMT2A	Lysine Methyltransferase 2A	Protein Coding	Q03164	60	GC11P118436	158.764	https://www.genecards.org/cgi-bin/carddisp.pl?gene=KMT2A
NPM1	Nucleophosmin 1	Protein Coding	P06748	63	GC05P171387	158.5	https://www.genecards.org/cgi-bin/carddisp.pl?gene=NPM1
ATM	ATM Serine/Threonine Kinase	Protein Coding	Q13315	66	GC11P108223	145.315	https://www.genecards.org/cgi-bin/carddisp.pl?gene=ATM
PAX5	Paired Box 5	Protein Coding	Q02548	59	GC09M037064	145.267	https://www.genecards.org/cgi-bin/carddisp.pl?gene=PAX5
PTPN11	Protein Tyrosine Phosphatase Non-Receptor Type 11	Protein Coding	Q06124	67	GC12P112418	143.877	https://www.genecards.org/cgi-bin/carddisp.pl?gene=PTPN11
MYC	MYC Proto-Oncogene, BHLH Transcription Factor	Protein Coding	P01106	66	GC08P127735	140.986	https://www.genecards.org/cgi-bin/carddisp.pl?gene=MYC
STAT3	Signal Transducer And Activator Of Transcription 3	Protein Coding	P40763	67	GC17M042313	140.673	https://www.genecards.org/cgi-bin/carddisp.pl?gene=STAT3
BRAF	B-Raf Proto-Oncogene, Serine/Threonine Kinase	Protein Coding	P15056	67	GC07M140778	139.714	https://www.genecards.org/cgi-bin/carddisp.pl?gene=BRAF
RAG1	Recombination Activating 1	Protein Coding	P15918	56	GC11P036554	138.787	https://www.genecards.org/cgi-bin/carddisp.pl?gene=RAG1
CBL	Cbl Proto-Oncogene	Protein Coding	P22681	64	GC11P119206	136.31	https://www.genecards.org/cgi-bin/carddisp.pl?gene=CBL
BCL2	BCL2 Apoptosis Regulator	Protein Coding	P10415	64	GC18M063123	134.591	https://www.genecards.org/cgi-bin/carddisp.pl?gene=BCL2
DNMT3A	DNA Methyltransferase 3 Alpha	Protein Coding	Q9Y6K1	64	GC02M025228	131.196	https://www.genecards.org/cgi-bin/carddisp.pl?gene=DNMT3A
CSF3R	Colony Stimulating Factor 3 Receptor	Protein Coding	Q99062	60	GC01M036466	128.483	https://www.genecards.org/cgi-bin/carddisp.pl?gene=CSF3R
PTEN	Phosphatase And Tensin Homolog	Protein Coding	P60484	65	GC10P112611	125.644	https://www.genecards.org/cgi-bin/carddisp.pl?gene=PTEN
HRAS	HRas Proto-Oncogene, GTPase	Protein Coding	P01112	65	GC11M012501	125.168	https://www.genecards.org/cgi-bin/carddisp.pl?gene=HRAS
BRCA2	BRCA2 DNA Repair Associated	Protein Coding	P51587	60	GC13P032315	121.207	https://www.genecards.org/cgi-bin/carddisp.pl?gene=BRCA2
TET2	Tet Methylcytosine Dioxygenase 2	Protein Coding	Q6N021	58	GC04P105145	120.504	https://www.genecards.org/cgi-bin/carddisp.pl?gene=TET2
GATA1	GATA Binding Protein 1	Protein Coding	P15976	60	GC0XP048786	119.014	https://www.genecards.org/cgi-bin/carddisp.pl?gene=GATA1
IDH1	Isocitrate Dehydrogenase (NADP(+)) 1	Protein Coding	O75874	66	GC02M208236	118.682	https://www.genecards.org/cgi-bin/carddisp.pl?gene=IDH1
SF3B1	Splicing Factor 3b Subunit 1	Protein Coding	O75533	57	GC02M197453	117.168	https://www.genecards.org/cgi-bin/carddisp.pl?gene=SF3B1
PDGFRB	Platelet Derived Growth Factor Receptor Beta	Protein Coding	P09619	66	GC05M150113	115.619	https://www.genecards.org/cgi-bin/carddisp.pl?gene=PDGFRB
MPL	MPL Proto-Oncogene, Thrombopoietin Receptor	Protein Coding	P40238	61	GC01P043337	114.688	https://www.genecards.org/cgi-bin/carddisp.pl?gene=MPL
AKT1	AKT Serine/Threonine Kinase 1	Protein Coding	P31749	66	GC14M104769	113.569	https://www.genecards.org/cgi-bin/carddisp.pl?gene=AKT1
BAX	BCL2 Associated X, Apoptosis Regulator	Protein Coding	Q07812	64	GC19P048954	113.297	https://www.genecards.org/cgi-bin/carddisp.pl?gene=BAX
IDH2	Isocitrate Dehydrogenase (NADP(+)) 2	Protein Coding	P48735	66	GC15M090083	112.153	https://www.genecards.org/cgi-bin/carddisp.pl?gene=IDH2
FGFR1	Fibroblast Growth Factor Receptor 1	Protein Coding	P11362	68	GC08M038400	111.575	https://www.genecards.org/cgi-bin/carddisp.pl?gene=FGFR1
ASXL1	ASXL Transcriptional Regulator 1	Protein Coding	Q8IXJ9	56	GC20P042191	111.236	https://www.genecards.org/cgi-bin/carddisp.pl?gene=ASXL1
RB1	RB Transcriptional Corepressor 1	Protein Coding	P06400	62	GC13P048303	111.199	https://www.genecards.org/cgi-bin/carddisp.pl?gene=RB1
BRCA1	BRCA1 DNA Repair Associated	Protein Coding	P38398	63	GC17M043044	110.882	https://www.genecards.org/cgi-bin/carddisp.pl?gene=BRCA1
CCND1	Cyclin D1	Protein Coding	P24385	66	GC11P069641	109.958	https://www.genecards.org/cgi-bin/carddisp.pl?gene=CCND1
PML	PML Nuclear Body Scaffold	Protein Coding	P29590	59	GC15P073994	108.166	https://www.genecards.org/cgi-bin/carddisp.pl?gene=PML
EGFR	Epidermal Growth Factor Receptor	Protein Coding	P00533	68	GC07P055019	108.136	https://www.genecards.org/cgi-bin/carddisp.pl?gene=EGFR
IL7R	Interleukin 7 Receptor	Protein Coding	P16871	59	GC05P035852	107.302	https://www.genecards.org/cgi-bin/carddisp.pl?gene=IL7R
JAK1	Janus Kinase 1	Protein Coding	P23458	66	GC01M064833	106.838	https://www.genecards.org/cgi-bin/carddisp.pl?gene=JAK1
TCF3	Transcription Factor 3	Protein Coding	P15923	59	GC19M001609	106.79	https://www.genecards.org/cgi-bin/carddisp.pl?gene=TCF3
NUP98	Nucleoporin 98 And 96 Precursor	Protein Coding	P52948	58	GC11M003671	106.141	https://www.genecards.org/cgi-bin/carddisp.pl?gene=NUP98
PDGFRA	Platelet Derived Growth Factor Receptor Alpha	Protein Coding	P16234	66	GC04P054229	105.578	https://www.genecards.org/cgi-bin/carddisp.pl?gene=PDGFRA
SETBP1	SET Binding Protein 1	Protein Coding	Q9Y6X0	54	GC18P044680	104.829	https://www.genecards.org/cgi-bin/carddisp.pl?gene=SETBP1
STAT5B	Signal Transducer And Activator Of Transcription 5B	Protein Coding	P51692	63	GC17M042199	104.736	https://www.genecards.org/cgi-bin/carddisp.pl?gene=STAT5B
CXCR4	C-X-C Motif Chemokine Receptor 4	Protein Coding	P61073	66	GC02M136114	102.447	https://www.genecards.org/cgi-bin/carddisp.pl?gene=CXCR4
ERBB2	Erb-B2 Receptor Tyrosine Kinase 2	Protein Coding	P04626	68	GC17P039687	99.592	https://www.genecards.org/cgi-bin/carddisp.pl?gene=ERBB2
SRSF2	Serine And Arginine Rich Splicing Factor 2	Protein Coding	Q01130	55	GC17M076734	99.5513	https://www.genecards.org/cgi-bin/carddisp.pl?gene=SRSF2
MPO	Myeloperoxidase	Protein Coding	P05164	66	GC17M058269	98.2946	https://www.genecards.org/cgi-bin/carddisp.pl?gene=MPO
PIK3CA	Phosphatidylinositol-4,5-Bisphosphate 3-Kinase Catalytic Subunit Alpha	Protein Coding	P42336	66	GC03P179148	98.2742	https://www.genecards.org/cgi-bin/carddisp.pl?gene=PIK3CA
MIR223	MicroRNA 223	RNA Gene		30	GC0XP066018	97.9248	https://www.genecards.org/cgi-bin/carddisp.pl?gene=MIR223
BCL6	BCL6 Transcription Repressor	Protein Coding	P41182	59	GC03M187721	97.7608	https://www.genecards.org/cgi-bin/carddisp.pl?gene=BCL6
PALB2	Partner And Localizer Of BRCA2	Protein Coding	Q86YC2	57	GC16M023603	97.644	https://www.genecards.org/cgi-bin/carddisp.pl?gene=PALB2
CSF1R	Colony Stimulating Factor 1 Receptor	Protein Coding	P07333	65	GC05M150053	97.243	https://www.genecards.org/cgi-bin/carddisp.pl?gene=CSF1R
MIR155	MicroRNA 155	RNA Gene		31	GC21P025573	96.9526	https://www.genecards.org/cgi-bin/carddisp.pl?gene=MIR155
TNF	Tumor Necrosis Factor	Protein Coding	P01375	65	GC06P144764	95.9546	https://www.genecards.org/cgi-bin/carddisp.pl?gene=TNF
EZH2	Enhancer Of Zeste 2 Polycomb Repressive Complex 2 Subunit	Protein Coding	Q15910	66	GC07M148807	95.2442	https://www.genecards.org/cgi-bin/carddisp.pl?gene=EZH2
CTNNB1	Catenin Beta 1	Protein Coding	P35222	66	GC03P041194	94.5041	https://www.genecards.org/cgi-bin/carddisp.pl?gene=CTNNB1
IL6	Interleukin 6	Protein Coding	P05231	64	GC07P022725	93.7526	https://www.genecards.org/cgi-bin/carddisp.pl?gene=IL6
CALR	Calreticulin	Protein Coding	P27797	64	GC19P012938	93.5124	https://www.genecards.org/cgi-bin/carddisp.pl?gene=CALR
TERC	Telomerase RNA Component	RNA Gene		39	GC03M169765	93.3069	https://www.genecards.org/cgi-bin/carddisp.pl?gene=TERC
CD274	CD274 Molecule	Protein Coding	Q9NZQ7	58	GC09P005450	90.8495	https://www.genecards.org/cgi-bin/carddisp.pl?gene=CD274
MIR21	MicroRNA 21	RNA Gene		33	GC17P123488	90.255	https://www.genecards.org/cgi-bin/carddisp.pl?gene=MIR21
ESR1	Estrogen Receptor 1	Protein Coding	P03372	67	GC06P151656	90.0809	https://www.genecards.org/cgi-bin/carddisp.pl?gene=ESR1
BTK	Bruton Tyrosine Kinase	Protein Coding	Q06187	67	GC0XM101349	89.7704	https://www.genecards.org/cgi-bin/carddisp.pl?gene=BTK
U2AF1	U2 Small Nuclear RNA Auxiliary Factor 1	Protein Coding	Q01081	55	GC21M043092	88.9935	https://www.genecards.org/cgi-bin/carddisp.pl?gene=U2AF1
STAT5A	Signal Transducer And Activator Of Transcription 5A	Protein Coding	P42229	63	GC17P042287	88.8172	https://www.genecards.org/cgi-bin/carddisp.pl?gene=STAT5A
CRLF2	Cytokine Receptor Like Factor 2	Protein Coding	Q9HC73	51	GC0XM001190	88.645	https://www.genecards.org/cgi-bin/carddisp.pl?gene=CRLF2
AFF1	ALF Transcription Elongation Factor 1	Protein Coding	P51825	49	GC04P086946	87.825	https://www.genecards.org/cgi-bin/carddisp.pl?gene=AFF1
FAS	Fas Cell Surface Death Receptor	Protein Coding	P25445	64	GC10P112626	87.7232	https://www.genecards.org/cgi-bin/carddisp.pl?gene=FAS
DNTT	DNA Nucleotidylexotransferase	Protein Coding	P04053	54	GC10P096304	87.6659	https://www.genecards.org/cgi-bin/carddisp.pl?gene=DNTT
CSF3	Colony Stimulating Factor 3	Protein Coding	P09919	54	GC17P040015	87.2468	https://www.genecards.org/cgi-bin/carddisp.pl?gene=CSF3
IGH	Immunoglobulin Heavy Locus	Protein Coding		24	GC14M121123	87.1347	https://www.genecards.org/cgi-bin/carddisp.pl?gene=IGH
PDCD1	Programmed Cell Death 1	Protein Coding	Q15116	60	GC02M241849	86.912	https://www.genecards.org/cgi-bin/carddisp.pl?gene=PDCD1
IRF4	Interferon Regulatory Factor 4	Protein Coding	Q15306	58	GC06P000391	85.4268	https://www.genecards.org/cgi-bin/carddisp.pl?gene=IRF4
IRF8	Interferon Regulatory Factor 8	Protein Coding	Q02556	59	GC16P098462	84.7629	https://www.genecards.org/cgi-bin/carddisp.pl?gene=IRF8
TINF2	TERF1 Interacting Nuclear Factor 2	Protein Coding	Q9BSI4	54	GC14M027532	84.6498	https://www.genecards.org/cgi-bin/carddisp.pl?gene=TINF2
EPOR	Erythropoietin Receptor	Protein Coding	P19235	62	GC19M011377	84.3854	https://www.genecards.org/cgi-bin/carddisp.pl?gene=EPOR
CDKN2B-AS1	CDKN2B Antisense RNA 1	RNA Gene		33	GC09P021994	84.2951	https://www.genecards.org/cgi-bin/carddisp.pl?gene=CDKN2B-AS1
SRC	SRC Proto-Oncogene, Non-Receptor Tyrosine Kinase	Protein Coding	P12931	64	GC20P037344	83.6795	https://www.genecards.org/cgi-bin/carddisp.pl?gene=SRC
FGFR2	Fibroblast Growth Factor Receptor 2	Protein Coding	P21802	68	GC10M121478	83.3735	https://www.genecards.org/cgi-bin/carddisp.pl?gene=FGFR2
RAF1	Raf-1 Proto-Oncogene, Serine/Threonine Kinase	Protein Coding	P04049	67	GC03M012583	83.1659	https://www.genecards.org/cgi-bin/carddisp.pl?gene=RAF1
TYK2	Tyrosine Kinase 2	Protein Coding	P29597	66	GC19M010350	80.8926	https://www.genecards.org/cgi-bin/carddisp.pl?gene=TYK2
SH2B3	SH2B Adaptor Protein 3	Protein Coding	Q9UQQ2	59	GC12P111405	80.0276	https://www.genecards.org/cgi-bin/carddisp.pl?gene=SH2B3
BIRC3	Baculoviral IAP Repeat Containing 3	Protein Coding	Q13489	58	GC11P102317	79.9483	https://www.genecards.org/cgi-bin/carddisp.pl?gene=BIRC3
FGFR3	Fibroblast Growth Factor Receptor 3	Protein Coding	P22607	68	GC04P004728	79.922	https://www.genecards.org/cgi-bin/carddisp.pl?gene=FGFR3
KDM6A	Lysine Demethylase 6A	Protein Coding	O15550	60	GC0XP044873	79.5246	https://www.genecards.org/cgi-bin/carddisp.pl?gene=KDM6A
ERG	ETS Transcription Factor ERG	Protein Coding	P11308	59	GC21M038367	79.4129	https://www.genecards.org/cgi-bin/carddisp.pl?gene=ERG
SMARCB1	SWI/SNF Related, Matrix Associated, Actin Dependent Regulator Of Chromatin, Subfamily B, Member 1	Protein Coding	Q12824	59	GC22P023786	78.9507	https://www.genecards.org/cgi-bin/carddisp.pl?gene=SMARCB1
ABCB1	ATP Binding Cassette Subfamily B Member 1	Protein Coding	P08183	64	GC07M087504	78.7593	https://www.genecards.org/cgi-bin/carddisp.pl?gene=ABCB1
MTHFR	Methylenetetrahydrofolate Reductase	Protein Coding	P42898	61	GC01M011785	78.5127	https://www.genecards.org/cgi-bin/carddisp.pl?gene=MTHFR
GNAS	GNAS Complex Locus	Protein Coding	P84996	62	GC20P058839	78.5106	https://www.genecards.org/cgi-bin/carddisp.pl?gene=GNAS
IFNG	Interferon Gamma	Protein Coding	P01579	63	GC12M068154	78.3924	https://www.genecards.org/cgi-bin/carddisp.pl?gene=IFNG
TRB	T Cell Receptor Beta Locus	Protein Coding	P0DSE2	29	GC07P161101	77.9945	https://www.genecards.org/cgi-bin/carddisp.pl?gene=TRB
GATA3	GATA Binding Protein 3	Protein Coding	P23771	63	GC10P008045	77.7746	https://www.genecards.org/cgi-bin/carddisp.pl?gene=GATA3
STAT1	Signal Transducer And Activator Of Transcription 1	Protein Coding	P42224	66	GC02M190908	77.0149	https://www.genecards.org/cgi-bin/carddisp.pl?gene=STAT1
HOXA9	Homeobox A9	Protein Coding	P31269	50	GC07M027162	76.9573	https://www.genecards.org/cgi-bin/carddisp.pl?gene=HOXA9
MEG3	Maternally Expressed 3	RNA Gene		37	GC14P117888	76.9542	https://www.genecards.org/cgi-bin/carddisp.pl?gene=MEG3
MECOM	MDS1 And EVI1 Complex Locus	Protein Coding	Q03112	60	GC03M169083	76.7061	https://www.genecards.org/cgi-bin/carddisp.pl?gene=MECOM
PTK2B	Protein Tyrosine Kinase 2 Beta	Protein Coding	Q14289	63	GC08P027311	76.6809	https://www.genecards.org/cgi-bin/carddisp.pl?gene=PTK2B
KDR	Kinase Insert Domain Receptor	Protein Coding	P35968	67	GC04M055078	76.5096	https://www.genecards.org/cgi-bin/carddisp.pl?gene=KDR
IL10	Interleukin 10	Protein Coding	P22301	60	GC01M206767	76.5001	https://www.genecards.org/cgi-bin/carddisp.pl?gene=IL10
FASLG	Fas Ligand	Protein Coding	P48023	61	GC01P172659	76.3833	https://www.genecards.org/cgi-bin/carddisp.pl?gene=FASLG
ELANE	Elastase, Neutrophil Expressed	Protein Coding	P08246	64	GC19P121813	76.3712	https://www.genecards.org/cgi-bin/carddisp.pl?gene=ELANE
PIK3R1	Phosphoinositide-3-Kinase Regulatory Subunit 1	Protein Coding	P27986	64	GC05P068215	75.8493	https://www.genecards.org/cgi-bin/carddisp.pl?gene=PIK3R1
VHL	Von Hippel-Lindau Tumor Suppressor	Protein Coding	P40337	60	GC03P022792	75.1702	https://www.genecards.org/cgi-bin/carddisp.pl?gene=VHL
B2M	Beta-2-Microglobulin	Protein Coding	P61769	63	GC15P044711	74.736	https://www.genecards.org/cgi-bin/carddisp.pl?gene=B2M
MYB	MYB Proto-Oncogene, Transcription Factor	Protein Coding	P10242	62	GC06P135181	72.9721	https://www.genecards.org/cgi-bin/carddisp.pl?gene=MYB
SOS1	SOS Ras/Rac Guanine Nucleotide Exchange Factor 1	Protein Coding	Q07889	64	GC02M039300	71.53	https://www.genecards.org/cgi-bin/carddisp.pl?gene=SOS1
MIR23A	MicroRNA 23a	RNA Gene		30	GC19M096312	71.33	https://www.genecards.org/cgi-bin/carddisp.pl?gene=MIR23A
IL3	Interleukin 3	Protein Coding	P08700	58	GC05P132060	71.3139	https://www.genecards.org/cgi-bin/carddisp.pl?gene=IL3
LMO2	LIM Domain Only 2	Protein Coding	P25791	54	GC11M033858	71.2187	https://www.genecards.org/cgi-bin/carddisp.pl?gene=LMO2
RHOA	Ras Homolog Family Member A	Protein Coding	P61586	63	GC03M049359	71.1542	https://www.genecards.org/cgi-bin/carddisp.pl?gene=RHOA
EBF1	EBF Transcription Factor 1	Protein Coding	Q9UH73	54	GC05M158695	70.9654	https://www.genecards.org/cgi-bin/carddisp.pl?gene=EBF1
INSL6	Insulin Like 6	Protein Coding	Q9Y581	44	GC09M004991	69.8614	https://www.genecards.org/cgi-bin/carddisp.pl?gene=INSL6
NTRK3	Neurotrophic Receptor Tyrosine Kinase 3	Protein Coding	Q16288	66	GC15M087859	69.7254	https://www.genecards.org/cgi-bin/carddisp.pl?gene=NTRK3
IFNA1	Interferon Alpha 1	Protein Coding	P01562	51	GC09P021798	69.5846	https://www.genecards.org/cgi-bin/carddisp.pl?gene=IFNA1
MIR424	MicroRNA 424	RNA Gene		28	GC0XM134881	69.2623	https://www.genecards.org/cgi-bin/carddisp.pl?gene=MIR424
MIR451A	MicroRNA 451a	RNA Gene		26	GC17M028861	68.9355	https://www.genecards.org/cgi-bin/carddisp.pl?gene=MIR451A
MAP2K2	Mitogen-Activated Protein Kinase Kinase 2	Protein Coding	P36507	67	GC19M004090	68.8597	https://www.genecards.org/cgi-bin/carddisp.pl?gene=MAP2K2
TGFB1	Transforming Growth Factor Beta 1	Protein Coding	P01137	66	GC19M041301	67.9791	https://www.genecards.org/cgi-bin/carddisp.pl?gene=TGFB1
AURKA	Aurora Kinase A	Protein Coding	O14965	65	GC20M056370	67.4449	https://www.genecards.org/cgi-bin/carddisp.pl?gene=AURKA
CSF2	Colony Stimulating Factor 2	Protein Coding	P04141	58	GC05P132073	67.0047	https://www.genecards.org/cgi-bin/carddisp.pl?gene=CSF2
MIR199B	MicroRNA 199b	RNA Gene		29	GC09M128244	66.6773	https://www.genecards.org/cgi-bin/carddisp.pl?gene=MIR199B
AICDA	Activation Induced Cytidine Deaminase	Protein Coding	Q9GZX7	56	GC12M008602	66.4529	https://www.genecards.org/cgi-bin/carddisp.pl?gene=AICDA
MRTFA	Myocardin Related Transcription Factor A	Protein Coding	Q969V6	52	GC22M080180	66.3956	https://www.genecards.org/cgi-bin/carddisp.pl?gene=MRTFA
CASP3	Caspase 3	Protein Coding	P42574	62	GC04M184627	66.1443	https://www.genecards.org/cgi-bin/carddisp.pl?gene=CASP3
IL2	Interleukin 2	Protein Coding	P60568	59	GC04M122451	66.1173	https://www.genecards.org/cgi-bin/carddisp.pl?gene=IL2
IL2RA	Interleukin 2 Receptor Subunit Alpha	Protein Coding	P01589	63	GC10M006010	65.8953	https://www.genecards.org/cgi-bin/carddisp.pl?gene=IL2RA
ATR	ATR Serine/Threonine Kinase	Protein Coding	Q13535	66	GC03M142449	65.7808	https://www.genecards.org/cgi-bin/carddisp.pl?gene=ATR
IL4	Interleukin 4	Protein Coding	P05112	59	GC05P132673	65.1559	https://www.genecards.org/cgi-bin/carddisp.pl?gene=IL4
HNF1A	HNF1 Homeobox A	Protein Coding	P20823	59	GC12P120978	64.4382	https://www.genecards.org/cgi-bin/carddisp.pl?gene=HNF1A
HLA-DRB1	Major Histocompatibility Complex, Class II, DR Beta 1	Protein Coding	P01911	59	GC06M097159	64.3172	https://www.genecards.org/cgi-bin/carddisp.pl?gene=HLA-DRB1
H19	H19 Imprinted Maternally Expressed Transcript	RNA Gene		36	GC11M001995	64.0238	https://www.genecards.org/cgi-bin/carddisp.pl?gene=H19
FADD	Fas Associated Via Death Domain	Protein Coding	Q13158	59	GC11P070203	63.5762	https://www.genecards.org/cgi-bin/carddisp.pl?gene=FADD
IL1B	Interleukin 1 Beta	Protein Coding	P01584	60	GC02M112829	63.4639	https://www.genecards.org/cgi-bin/carddisp.pl?gene=IL1B
CDKN2B	Cyclin Dependent Kinase Inhibitor 2B	Protein Coding	P42772	58	GC09M022002	63.2668	https://www.genecards.org/cgi-bin/carddisp.pl?gene=CDKN2B
PIM1	Pim-1 Proto-Oncogene, Serine/Threonine Kinase	Protein Coding	P11309	62	GC06P144918	63.253	https://www.genecards.org/cgi-bin/carddisp.pl?gene=PIM1
MALT1	MALT1 Paracaspase	Protein Coding	Q9UDY8	61	GC18P058671	62.9295	https://www.genecards.org/cgi-bin/carddisp.pl?gene=MALT1
MIR203A	MicroRNA 203a	RNA Gene		29	GC14P116969	62.2748	https://www.genecards.org/cgi-bin/carddisp.pl?gene=MIR203A
BLNK	B Cell Linker	Protein Coding	Q8WV28	59	GC10M096303	61.976	https://www.genecards.org/cgi-bin/carddisp.pl?gene=BLNK
ABL2	ABL Proto-Oncogene 2, Non-Receptor Tyrosine Kinase	Protein Coding	P42684	56	GC01M179175	61.9441	https://www.genecards.org/cgi-bin/carddisp.pl?gene=ABL2
MDM2	MDM2 Proto-Oncogene	Protein Coding	Q00987	67	GC12P068808	61.3231	https://www.genecards.org/cgi-bin/carddisp.pl?gene=MDM2
MIR126	MicroRNA 126	RNA Gene		31	GC09P136670	61.2063	https://www.genecards.org/cgi-bin/carddisp.pl?gene=MIR126
PIK3CG	Phosphatidylinositol-4,5-Bisphosphate 3-Kinase Catalytic Subunit Gamma	Protein Coding	P48736	62	GC07P106865	60.7996	https://www.genecards.org/cgi-bin/carddisp.pl?gene=PIK3CG
HOTAIR	HOX Transcript Antisense RNA	RNA Gene		32	GC12M053962	60.0024	https://www.genecards.org/cgi-bin/carddisp.pl?gene=HOTAIR
CXCL8	C-X-C Motif Chemokine Ligand 8	Protein Coding	P10145	56	GC04P073740	59.3495	https://www.genecards.org/cgi-bin/carddisp.pl?gene=CXCL8
PRDM16	PR/SET Domain 16	Protein Coding	Q9HAZ2	58	GC01P050708	58.7176	https://www.genecards.org/cgi-bin/carddisp.pl?gene=PRDM16
ITK	IL2 Inducible T Cell Kinase	Protein Coding	Q08881	64	GC05P157158	58.7068	https://www.genecards.org/cgi-bin/carddisp.pl?gene=ITK
NHEJ1	Non-Homologous End Joining Factor 1	Protein Coding	Q9H9Q4	55	GC02M219175	58.5797	https://www.genecards.org/cgi-bin/carddisp.pl?gene=NHEJ1
MTOR	Mechanistic Target Of Rapamycin Kinase	Protein Coding	P42345	68	GC01M011106	58.3403	https://www.genecards.org/cgi-bin/carddisp.pl?gene=MTOR
MCL1	MCL1 Apoptosis Regulator, BCL2 Family Member	Protein Coding	Q07820	62	GC01M163762	57.6382	https://www.genecards.org/cgi-bin/carddisp.pl?gene=MCL1
MUC1	Mucin 1, Cell Surface Associated	Protein Coding	P15941	61	GC01M155185	57.3499	https://www.genecards.org/cgi-bin/carddisp.pl?gene=MUC1
TLR3	Toll Like Receptor 3	Protein Coding	O15455	64	GC04P186059	57.2552	https://www.genecards.org/cgi-bin/carddisp.pl?gene=TLR3
KITLG	KIT Ligand	Protein Coding	P21583	60	GC12M088492	57.0084	https://www.genecards.org/cgi-bin/carddisp.pl?gene=KITLG
GSTM1	Glutathione S-Transferase Mu 1	Protein Coding	P09488	55	GC01P109687	56.549	https://www.genecards.org/cgi-bin/carddisp.pl?gene=GSTM1
LOC126805749	BRD4-Independent Group 4 Enhancer GRCh37_chr1:65312286-65313485	Functional Element		9	GC01P064846	56.0651	https://www.genecards.org/cgi-bin/carddisp.pl?gene=LOC126805749
LOC107963955	BCR-ABL Major-Breakpoint Cluster Region	Functional Element		6	GC22P076833	55.5076	https://www.genecards.org/cgi-bin/carddisp.pl?gene=LOC107963955
ALB	Albumin	Protein Coding	P02768	62	GC04P073397	55.1951	https://www.genecards.org/cgi-bin/carddisp.pl?gene=ALB
HMGA2	High Mobility Group AT-Hook 2	Protein Coding	P52926	58	GC12P065824	55.1743	https://www.genecards.org/cgi-bin/carddisp.pl?gene=HMGA2
PVT1	Pvt1 Oncogene	RNA Gene		35	GC08P128175	54.9527	https://www.genecards.org/cgi-bin/carddisp.pl?gene=PVT1
UCA1	Urothelial Cancer Associated 1	RNA Gene		32	GC19P131723	54.6168	https://www.genecards.org/cgi-bin/carddisp.pl?gene=UCA1
TCL6	T Cell Leukemia/Lymphoma 6	RNA Gene		31	GC14P095627	54.0467	https://www.genecards.org/cgi-bin/carddisp.pl?gene=TCL6
INS	Insulin	Protein Coding	P01308	60	GC11M002159	53.591	https://www.genecards.org/cgi-bin/carddisp.pl?gene=INS
THPO	Thrombopoietin	Protein Coding	P40225	56	GC03M184371	53.5712	https://www.genecards.org/cgi-bin/carddisp.pl?gene=THPO
LINC02605	Long Intergenic Non-Protein Coding RNA 2605	RNA Gene		22	GC08P078838	53.5441	https://www.genecards.org/cgi-bin/carddisp.pl?gene=LINC02605
HOTAIRM1	HOXA Transcript Antisense RNA, Myeloid-Specific 1	RNA Gene		28	GC07P027095	53.1597	https://www.genecards.org/cgi-bin/carddisp.pl?gene=HOTAIRM1
LOC107980440	ABL Breakpoint Recombination Region	Functional Element		8	GC09P130710	52.8723	https://www.genecards.org/cgi-bin/carddisp.pl?gene=LOC107980440
BIRC5	Baculoviral IAP Repeat Containing 5	Protein Coding	O15392	59	GC17P078214	52.5995	https://www.genecards.org/cgi-bin/carddisp.pl?gene=BIRC5
C11orf65	Chromosome 11 Open Reading Frame 65	Protein Coding	Q8NCR3	43	GC11M108308	52.5931	https://www.genecards.org/cgi-bin/carddisp.pl?gene=C11orf65
CCL2	C-C Motif Chemokine Ligand 2	Protein Coding	P13500	62	GC17P034255	52.1128	https://www.genecards.org/cgi-bin/carddisp.pl?gene=CCL2
CDKN1A	Cyclin Dependent Kinase Inhibitor 1A	Protein Coding	P38936	63	GC06P144910	51.8002	https://www.genecards.org/cgi-bin/carddisp.pl?gene=CDKN1A
CD34	CD34 Molecule	Protein Coding	P28906	58	GC01M207880	51.6546	https://www.genecards.org/cgi-bin/carddisp.pl?gene=CD34
CASP8	Caspase 8	Protein Coding	Q14790	65	GC02P201233	51.6097	https://www.genecards.org/cgi-bin/carddisp.pl?gene=CASP8
CD4	CD4 Molecule	Protein Coding	P01730	63	GC12P006786	51.5415	https://www.genecards.org/cgi-bin/carddisp.pl?gene=CD4
MMP9	Matrix Metallopeptidase 9	Protein Coding	P14780	66	GC20P046008	51.3851	https://www.genecards.org/cgi-bin/carddisp.pl?gene=MMP9
TEK	TEK Receptor Tyrosine Kinase	Protein Coding	Q02763	64	GC09P027109	51.3768	https://www.genecards.org/cgi-bin/carddisp.pl?gene=TEK
IL7	Interleukin 7	Protein Coding	P13232	55	GC08M078689	51.2259	https://www.genecards.org/cgi-bin/carddisp.pl?gene=IL7
EPO	Erythropoietin	Protein Coding	P01588	55	GC07P100720	50.6579	https://www.genecards.org/cgi-bin/carddisp.pl?gene=EPO
MIR17	MicroRNA 17	RNA Gene		28	GC13P091350	50.646	https://www.genecards.org/cgi-bin/carddisp.pl?gene=MIR17
BCL2L1	BCL2 Like 1	Protein Coding	Q07817	62	GC20M031664	50.1763	https://www.genecards.org/cgi-bin/carddisp.pl?gene=BCL2L1
TUG1	Taurine Up-Regulated 1	Protein Coding	A0A6I8PU40	34	GC22P030969	50.17	https://www.genecards.org/cgi-bin/carddisp.pl?gene=TUG1
GAS5	Growth Arrest Specific 5	RNA Gene		33	GC01M173947	50.0659	https://www.genecards.org/cgi-bin/carddisp.pl?gene=GAS5
JUN	Jun Proto-Oncogene, AP-1 Transcription Factor Subunit	Protein Coding	P05412	63	GC01M058780	49.908	https://www.genecards.org/cgi-bin/carddisp.pl?gene=JUN
VEGFA	Vascular Endothelial Growth Factor A	Protein Coding	P15692	61	GC06P043770	49.4271	https://www.genecards.org/cgi-bin/carddisp.pl?gene=VEGFA
LOC107963951	BCR-ABL Minor-Breakpoint Cluster Region	Functional Element		5	GC22P076832	49.3642	https://www.genecards.org/cgi-bin/carddisp.pl?gene=LOC107963951
IFNGR1	Interferon Gamma Receptor 1	Protein Coding	P15260	64	GC06M137197	49.2756	https://www.genecards.org/cgi-bin/carddisp.pl?gene=IFNGR1
IL1A	Interleukin 1 Alpha	Protein Coding	P01583	58	GC02M112773	49.1976	https://www.genecards.org/cgi-bin/carddisp.pl?gene=IL1A
LIF	LIF Interleukin 6 Family Cytokine	Protein Coding	P15018	56	GC22M030240	48.8389	https://www.genecards.org/cgi-bin/carddisp.pl?gene=LIF
ACE	Angiotensin I Converting Enzyme	Protein Coding	P12821	64	GC17P063477	48.7123	https://www.genecards.org/cgi-bin/carddisp.pl?gene=ACE
MIR34A	MicroRNA 34a	RNA Gene		32	GC01M015281	48.4494	https://www.genecards.org/cgi-bin/carddisp.pl?gene=MIR34A
MIR34C	MicroRNA 34c	RNA Gene		31	GC11P112585	48.3237	https://www.genecards.org/cgi-bin/carddisp.pl?gene=MIR34C
XIAP	X-Linked Inhibitor Of Apoptosis	Protein Coding	P98170	64	GC0XP123859	47.9342	https://www.genecards.org/cgi-bin/carddisp.pl?gene=XIAP
ANPEP	Alanyl Aminopeptidase, Membrane	Protein Coding	P15144	62	GC15M089784	47.7338	https://www.genecards.org/cgi-bin/carddisp.pl?gene=ANPEP
GSTT1	Glutathione S-Transferase Theta 1	Protein Coding	P30711	44	GC22Mi00270	47.5391	https://www.genecards.org/cgi-bin/carddisp.pl?gene=GSTT1
CD19	CD19 Molecule	Protein Coding	P15391	64	GC16P096580	46.8968	https://www.genecards.org/cgi-bin/carddisp.pl?gene=CD19
APOE	Apolipoprotein E	Protein Coding	P02649	63	GC19P123244	46.8832	https://www.genecards.org/cgi-bin/carddisp.pl?gene=APOE
F2	Coagulation Factor II, Thrombin	Protein Coding	P00734	63	GC11P048054	46.8075	https://www.genecards.org/cgi-bin/carddisp.pl?gene=F2
CFTR	CF Transmembrane Conductance Regulator	Protein Coding	P13569	66	GC07P117287	46.6081	https://www.genecards.org/cgi-bin/carddisp.pl?gene=CFTR
HLA-C	Major Histocompatibility Complex, Class I, C	Protein Coding	P10321	58	GC06M097058	46.4843	https://www.genecards.org/cgi-bin/carddisp.pl?gene=HLA-C
LCK	LCK Proto-Oncogene, Src Family Tyrosine Kinase	Protein Coding	P06239	64	GC01P032251	46.4529	https://www.genecards.org/cgi-bin/carddisp.pl?gene=LCK
ABCC1	ATP Binding Cassette Subfamily C Member 1 (ABCC1 Blood Group)	Protein Coding	P33527	61	GC16P015949	46.3546	https://www.genecards.org/cgi-bin/carddisp.pl?gene=ABCC1
RAC2	Rac Family Small GTPase 2	Protein Coding	P15153	63	GC22M079332	46.1923	https://www.genecards.org/cgi-bin/carddisp.pl?gene=RAC2
SLC29A1	Solute Carrier Family 29 Member 1 (Augustine Blood Group)	Protein Coding	Q99808	60	GC06P044219	45.0882	https://www.genecards.org/cgi-bin/carddisp.pl?gene=SLC29A1
GSN	Gelsolin	Protein Coding	P06396	62	GC09P121201	45.0578	https://www.genecards.org/cgi-bin/carddisp.pl?gene=GSN
MFSD11	Major Facilitator Superfamily Domain Containing 11	Protein Coding	O43934	44	GC17P076735	44.6605	https://www.genecards.org/cgi-bin/carddisp.pl?gene=MFSD11
MIR34B	MicroRNA 34b	RNA Gene		30	GC11P112584	44.414	https://www.genecards.org/cgi-bin/carddisp.pl?gene=MIR34B
IL5	Interleukin 5	Protein Coding	P05113	58	GC05M132541	44.3326	https://www.genecards.org/cgi-bin/carddisp.pl?gene=IL5
PRPF8	Pre-MRNA Processing Factor 8	Protein Coding	Q6P2Q9	55	GC17M001650	44.2746	https://www.genecards.org/cgi-bin/carddisp.pl?gene=PRPF8
CYP1A1	Cytochrome P450 Family 1 Subfamily A Member 1	Protein Coding	P04798	60	GC15M074719	44.1046	https://www.genecards.org/cgi-bin/carddisp.pl?gene=CYP1A1
BLACE	B Cell Acute Lymphoblastic Leukemia Expressed	RNA Gene	A4D250	27	GC07M155356	44.0083	https://www.genecards.org/cgi-bin/carddisp.pl?gene=BLACE
CXCL12	C-X-C Motif Chemokine Ligand 12	Protein Coding	P48061	59	GC10M044370	43.9366	https://www.genecards.org/cgi-bin/carddisp.pl?gene=CXCL12
HDAC9	Histone Deacetylase 9	Protein Coding	Q9UKV0	63	GC07P018086	43.7998	https://www.genecards.org/cgi-bin/carddisp.pl?gene=HDAC9
HLA-DQB1	Major Histocompatibility Complex, Class II, DQ Beta 1	Protein Coding	P01920	55	GC06M097169	43.4118	https://www.genecards.org/cgi-bin/carddisp.pl?gene=HLA-DQB1
FLI1	Fli-1 Proto-Oncogene, ETS Transcription Factor	Protein Coding	Q01543	60	GC11P128686	43.4068	https://www.genecards.org/cgi-bin/carddisp.pl?gene=FLI1
CD33	CD33 Molecule	Protein Coding	P20138	58	GC19P123511	43.3707	https://www.genecards.org/cgi-bin/carddisp.pl?gene=CD33
CCND2	Cyclin D2	Protein Coding	P30279	61	GC12P042059	42.9817	https://www.genecards.org/cgi-bin/carddisp.pl?gene=CCND2
NQO1	NAD(P)H Quinone Dehydrogenase 1	Protein Coding	P15559	60	GC16M069706	42.8386	https://www.genecards.org/cgi-bin/carddisp.pl?gene=NQO1
LYN	LYN Proto-Oncogene, Src Family Tyrosine Kinase	Protein Coding	P07948	63	GC08P055879	42.282	https://www.genecards.org/cgi-bin/carddisp.pl?gene=LYN
NCAM1	Neural Cell Adhesion Molecule 1	Protein Coding	P13591	61	GC11P112961	42.2714	https://www.genecards.org/cgi-bin/carddisp.pl?gene=NCAM1
CDKN1C	Cyclin Dependent Kinase Inhibitor 1C	Protein Coding	P49918	58	GC11M012606	42.0824	https://www.genecards.org/cgi-bin/carddisp.pl?gene=CDKN1C
F3	Coagulation Factor III, Tissue Factor	Protein Coding	P13726	58	GC01M094916	41.4006	https://www.genecards.org/cgi-bin/carddisp.pl?gene=F3
ARID5B	AT-Rich Interaction Domain 5B	Protein Coding	Q14865	53	GC10P061901	41.3622	https://www.genecards.org/cgi-bin/carddisp.pl?gene=ARID5B
TP73	Tumor Protein P73	Protein Coding	O15350	58	GC01P003652	41.2906	https://www.genecards.org/cgi-bin/carddisp.pl?gene=TP73
CCR5	C-C Motif Chemokine Receptor 5	Protein Coding	P51681	60	GC03P059720	41.2387	https://www.genecards.org/cgi-bin/carddisp.pl?gene=CCR5
CERNA3	Competing Endogenous LncRNA 3 For MiR-645	RNA Gene		21	GC08P056352	41.0754	https://www.genecards.org/cgi-bin/carddisp.pl?gene=CERNA3
CRKL	CRK Like Proto-Oncogene, Adaptor Protein	Protein Coding	P46109	59	GC22P020917	41.0422	https://www.genecards.org/cgi-bin/carddisp.pl?gene=CRKL
NLRP3	NLR Family Pyrin Domain Containing 3	Protein Coding	Q96P20	61	GC01P247496	41.0313	https://www.genecards.org/cgi-bin/carddisp.pl?gene=NLRP3
HDAC1	Histone Deacetylase 1	Protein Coding	Q13547	63	GC01P032292	40.9838	https://www.genecards.org/cgi-bin/carddisp.pl?gene=HDAC1
LINC01672	Long Intergenic Non-Protein Coding RNA 1672	RNA Gene		21	GC01P050860	40.9342	https://www.genecards.org/cgi-bin/carddisp.pl?gene=LINC01672
TPMT	Thiopurine S-Methyltransferase	Protein Coding	P51580	59	GC06M018128	40.905	https://www.genecards.org/cgi-bin/carddisp.pl?gene=TPMT
SLC19A1	Solute Carrier Family 19 Member 1	Protein Coding	P41440	59	GC21M045493	40.8064	https://www.genecards.org/cgi-bin/carddisp.pl?gene=SLC19A1
MAPT	Microtubule Associated Protein Tau	Protein Coding	P10636	63	GC17P045894	40.489	https://www.genecards.org/cgi-bin/carddisp.pl?gene=MAPT
ABCG2	ATP Binding Cassette Subfamily G Member 2 (JR Blood Group)	Protein Coding	Q9UNQ0	63	GC04M088090	40.2832	https://www.genecards.org/cgi-bin/carddisp.pl?gene=ABCG2
MAPK8	Mitogen-Activated Protein Kinase 8	Protein Coding	P45983	62	GC10P048306	40.2165	https://www.genecards.org/cgi-bin/carddisp.pl?gene=MAPK8
CYP3A4	Cytochrome P450 Family 3 Subfamily A Member 4	Protein Coding	P08684	61	GC07M105725	40.1921	https://www.genecards.org/cgi-bin/carddisp.pl?gene=CYP3A4
HIF1A	Hypoxia Inducible Factor 1 Subunit Alpha	Protein Coding	Q16665	62	GC14P061695	40.0634	https://www.genecards.org/cgi-bin/carddisp.pl?gene=HIF1A
ETS1	ETS Proto-Oncogene 1, Transcription Factor	Protein Coding	P14921	61	GC11M128458	39.8494	https://www.genecards.org/cgi-bin/carddisp.pl?gene=ETS1
FPR1	Formyl Peptide Receptor 1	Protein Coding	P21462	59	GC19M051745	39.8382	https://www.genecards.org/cgi-bin/carddisp.pl?gene=FPR1
IFNA2	Interferon Alpha 2	Protein Coding	P01563	55	GC09M021384	39.7279	https://www.genecards.org/cgi-bin/carddisp.pl?gene=IFNA2
MEN1	Menin 1	Protein Coding	O00255	58	GC11M064803	39.685	https://www.genecards.org/cgi-bin/carddisp.pl?gene=MEN1
BDNF	Brain Derived Neurotrophic Factor	Protein Coding	P23560	63	GC11M027654	39.6411	https://www.genecards.org/cgi-bin/carddisp.pl?gene=BDNF
MIR20A	MicroRNA 20a	RNA Gene		29	GC13P091699	39.3385	https://www.genecards.org/cgi-bin/carddisp.pl?gene=MIR20A
ANXA5	Annexin A5	Protein Coding	P08758	60	GC04M121667	39.243	https://www.genecards.org/cgi-bin/carddisp.pl?gene=ANXA5
IL15	Interleukin 15	Protein Coding	P40933	55	GC04P141636	39.1503	https://www.genecards.org/cgi-bin/carddisp.pl?gene=IL15
LEF1	Lymphoid Enhancer Binding Factor 1	Protein Coding	Q9UJU2	61	GC04M108047	39.0896	https://www.genecards.org/cgi-bin/carddisp.pl?gene=LEF1
CDK2	Cyclin Dependent Kinase 2	Protein Coding	P24941	64	GC12P055966	38.9596	https://www.genecards.org/cgi-bin/carddisp.pl?gene=CDK2
FOS	Fos Proto-Oncogene, AP-1 Transcription Factor Subunit	Protein Coding	P01100	64	GC14P075278	38.8496	https://www.genecards.org/cgi-bin/carddisp.pl?gene=FOS
APP	Amyloid Beta Precursor Protein	Protein Coding	P05067	63	GC21M025880	38.4573	https://www.genecards.org/cgi-bin/carddisp.pl?gene=APP
IL6R	Interleukin 6 Receptor	Protein Coding	P08887	63	GC01P154405	38.3699	https://www.genecards.org/cgi-bin/carddisp.pl?gene=IL6R
NOS3	Nitric Oxide Synthase 3	Protein Coding	P29474	63	GC07P159858	38.1842	https://www.genecards.org/cgi-bin/carddisp.pl?gene=NOS3
POLG	DNA Polymerase Gamma, Catalytic Subunit	Protein Coding	P54098	60	GC15M152330	38.0335	https://www.genecards.org/cgi-bin/carddisp.pl?gene=POLG
MIR10A	MicroRNA 10a	RNA Gene		30	GC17M048579	38.0107	https://www.genecards.org/cgi-bin/carddisp.pl?gene=MIR10A
ACKR1	Atypical Chemokine Receptor 1 (Duffy Blood Group)	Protein Coding	Q16570	55	GC01P167505	37.9815	https://www.genecards.org/cgi-bin/carddisp.pl?gene=ACKR1
TOP1	DNA Topoisomerase I	Protein Coding	P11387	62	GC20P041028	37.6525	https://www.genecards.org/cgi-bin/carddisp.pl?gene=TOP1
MIR342	MicroRNA 342	RNA Gene		29	GC14P100109	37.6357	https://www.genecards.org/cgi-bin/carddisp.pl?gene=MIR342
SOCS1	Suppressor Of Cytokine Signaling 1	Protein Coding	O15524	59	GC16M025937	37.5574	https://www.genecards.org/cgi-bin/carddisp.pl?gene=SOCS1
PLK1	Polo Like Kinase 1	Protein Coding	P53350	64	GC16P096393	37.1876	https://www.genecards.org/cgi-bin/carddisp.pl?gene=PLK1
GFAP	Glial Fibrillary Acidic Protein	Protein Coding	P14136	61	GC17M085348	37.1574	https://www.genecards.org/cgi-bin/carddisp.pl?gene=GFAP
TNFSF10	TNF Superfamily Member 10	Protein Coding	P50591	57	GC03M172505	36.9885	https://www.genecards.org/cgi-bin/carddisp.pl?gene=TNFSF10
CXCL10	C-X-C Motif Chemokine Ligand 10	Protein Coding	P02778	57	GC04M076021	36.9585	https://www.genecards.org/cgi-bin/carddisp.pl?gene=CXCL10
PNP	Purine Nucleoside Phosphorylase	Protein Coding	P00491	62	GC14P047738	36.5102	https://www.genecards.org/cgi-bin/carddisp.pl?gene=PNP
ZBTB20	Zinc Finger And BTB Domain Containing 20	Protein Coding	Q9HC78	54	GC03M114315	36.0296	https://www.genecards.org/cgi-bin/carddisp.pl?gene=ZBTB20
PPARG	Peroxisome Proliferator Activated Receptor Gamma	Protein Coding	P37231	66	GC03P012287	35.8927	https://www.genecards.org/cgi-bin/carddisp.pl?gene=PPARG
PRTN3	Proteinase 3	Protein Coding	P24158	59	GC19P000840	35.8755	https://www.genecards.org/cgi-bin/carddisp.pl?gene=PRTN3
SERPINE1	Serpin Family E Member 1	Protein Coding	P05121	64	GC07P101127	35.8561	https://www.genecards.org/cgi-bin/carddisp.pl?gene=SERPINE1
PRAME	PRAME Nuclear Receptor Transcriptional Regulator	Protein Coding	P78395	50	GC22M022547	35.634	https://www.genecards.org/cgi-bin/carddisp.pl?gene=PRAME
BCL2L11	BCL2 Like 11	Protein Coding	O43521	58	GC02P111119	35.1521	https://www.genecards.org/cgi-bin/carddisp.pl?gene=BCL2L11
HSP90AA1	Heat Shock Protein 90 Alpha Family Class A Member 1	Protein Coding	P07900	64	GC14M102080	35.1067	https://www.genecards.org/cgi-bin/carddisp.pl?gene=HSP90AA1
TMX2-CTNND1	TMX2-CTNND1 Readthrough (NMD Candidate)	RNA Gene		25	GC11P057712	34.8354	https://www.genecards.org/cgi-bin/carddisp.pl?gene=TMX2-CTNND1
MYCN	MYCN Proto-Oncogene, BHLH Transcription Factor	Protein Coding	P04198	59	GC02P015970	34.56	https://www.genecards.org/cgi-bin/carddisp.pl?gene=MYCN
TNFRSF8	TNF Receptor Superfamily Member 8	Protein Coding	P28908	56	GC01P012063	34.5394	https://www.genecards.org/cgi-bin/carddisp.pl?gene=TNFRSF8
SELP	Selectin P	Protein Coding	P16109	59	GC01M169558	34.0958	https://www.genecards.org/cgi-bin/carddisp.pl?gene=SELP
SNCA	Synuclein Alpha	Protein Coding	P37840	64	GC04M089724	33.861	https://www.genecards.org/cgi-bin/carddisp.pl?gene=SNCA
IGF2	Insulin Like Growth Factor 2	Protein Coding	P01344	62	GC11M012582	33.6927	https://www.genecards.org/cgi-bin/carddisp.pl?gene=IGF2
PTH	Parathyroid Hormone	Protein Coding	P01270	58	GC11M013492	33.5226	https://www.genecards.org/cgi-bin/carddisp.pl?gene=PTH
IL3RA	Interleukin 3 Receptor Subunit Alpha	Protein Coding	P26951	58	GC0XP001336	32.7605	https://www.genecards.org/cgi-bin/carddisp.pl?gene=IL3RA
SCN1A	Sodium Voltage-Gated Channel Alpha Subunit 1	Protein Coding	P35498	60	GC02M165989	32.6571	https://www.genecards.org/cgi-bin/carddisp.pl?gene=SCN1A
CCR7	C-C Motif Chemokine Receptor 7	Protein Coding	P32248	58	GC17M085155	32.1709	https://www.genecards.org/cgi-bin/carddisp.pl?gene=CCR7
CYP2D6	Cytochrome P450 Family 2 Subfamily D Member 6	Protein Coding	P10635	60	GC22M042126	31.9935	https://www.genecards.org/cgi-bin/carddisp.pl?gene=CYP2D6
HDAC2	Histone Deacetylase 2	Protein Coding	Q92769	66	GC06M113933	31.6322	https://www.genecards.org/cgi-bin/carddisp.pl?gene=HDAC2
CFLAR	CASP8 And FADD Like Apoptosis Regulator	Protein Coding	O15519	57	GC02P203926	31.2988	https://www.genecards.org/cgi-bin/carddisp.pl?gene=CFLAR
SPP1	Secreted Phosphoprotein 1	Protein Coding	P10451	57	GC04P087975	31.2075	https://www.genecards.org/cgi-bin/carddisp.pl?gene=SPP1
TNFSF13B	TNF Superfamily Member 13b	Protein Coding	Q9Y275	58	GC13P108251	31.1507	https://www.genecards.org/cgi-bin/carddisp.pl?gene=TNFSF13B
PWAR1	Prader Willi/Angelman Region RNA 1	RNA Gene		22	GC15P025135	30.948	https://www.genecards.org/cgi-bin/carddisp.pl?gene=PWAR1
PLCG1	Phospholipase C Gamma 1	Protein Coding	P19174	62	GC20P041136	30.8734	https://www.genecards.org/cgi-bin/carddisp.pl?gene=PLCG1
ENG	Endoglin	Protein Coding	P17813	60	GC09M128107	30.4831	https://www.genecards.org/cgi-bin/carddisp.pl?gene=ENG
HLA-DQA1	Major Histocompatibility Complex, Class II, DQ Alpha 1	Protein Coding	P01909	55	GC06P144795	30.3942	https://www.genecards.org/cgi-bin/carddisp.pl?gene=HLA-DQA1
HSPA4	Heat Shock Protein Family A (Hsp70) Member 4	Protein Coding	P34932	56	GC05P133062	30.3793	https://www.genecards.org/cgi-bin/carddisp.pl?gene=HSPA4
ADAMTS13	ADAM Metallopeptidase With Thrombospondin Type 1 Motif 13	Protein Coding	Q76LX8	61	GC09P133414	30.2578	https://www.genecards.org/cgi-bin/carddisp.pl?gene=ADAMTS13
TNFRSF10B	TNF Receptor Superfamily Member 10b	Protein Coding	O14763	63	GC08M023020	30.0628	https://www.genecards.org/cgi-bin/carddisp.pl?gene=TNFRSF10B
SOCS3	Suppressor Of Cytokine Signaling 3	Protein Coding	O14543	56	GC17M078356	30.0356	https://www.genecards.org/cgi-bin/carddisp.pl?gene=SOCS3
NFE2L2	NFE2 Like BZIP Transcription Factor 2	Protein Coding	Q16236	64	GC02M177227	29.932	https://www.genecards.org/cgi-bin/carddisp.pl?gene=NFE2L2
KCNQ1	Potassium Voltage-Gated Channel Subfamily Q Member 1	Protein Coding	P51787	62	GC11P002444	29.8997	https://www.genecards.org/cgi-bin/carddisp.pl?gene=KCNQ1
TKT	Transketolase	Protein Coding	P29401	59	GC03M053224	29.8667	https://www.genecards.org/cgi-bin/carddisp.pl?gene=TKT
PTPA	Protein Phosphatase 2 Phosphatase Activator	Protein Coding	Q15257	55	GC09P143892	29.8233	https://www.genecards.org/cgi-bin/carddisp.pl?gene=PTPA
TMEM43	Transmembrane Protein 43	Protein Coding	Q9BTV4	55	GC03P022877	29.6093	https://www.genecards.org/cgi-bin/carddisp.pl?gene=TMEM43
FHIT	Fragile Histidine Triad Diadenosine Triphosphatase	Protein Coding	P49789	56	GC03M059747	29.5098	https://www.genecards.org/cgi-bin/carddisp.pl?gene=FHIT
CR2	Complement C3d Receptor 2	Protein Coding	P20023	59	GC01P207454	29.4826	https://www.genecards.org/cgi-bin/carddisp.pl?gene=CR2
BMP6	Bone Morphogenetic Protein 6	Protein Coding	P22004	57	GC06P007726	29.4812	https://www.genecards.org/cgi-bin/carddisp.pl?gene=BMP6
PRL	Prolactin	Protein Coding	P01236	56	GC06M022287	29.3634	https://www.genecards.org/cgi-bin/carddisp.pl?gene=PRL
PKP2	Plakophilin 2	Protein Coding	Q99959	56	GC12M032790	29.358	https://www.genecards.org/cgi-bin/carddisp.pl?gene=PKP2
HCK	HCK Proto-Oncogene, Src Family Tyrosine Kinase	Protein Coding	P08631	62	GC20P032052	29.2691	https://www.genecards.org/cgi-bin/carddisp.pl?gene=HCK
TNFRSF10A	TNF Receptor Superfamily Member 10a	Protein Coding	O00220	57	GC08M023190	29.2431	https://www.genecards.org/cgi-bin/carddisp.pl?gene=TNFRSF10A
KCNH2	Potassium Voltage-Gated Channel Subfamily H Member 2	Protein Coding	Q12809	63	GC07M150944	29.2156	https://www.genecards.org/cgi-bin/carddisp.pl?gene=KCNH2
MB	Myoglobin	Protein Coding	P02144	58	GC22M035606	29.1555	https://www.genecards.org/cgi-bin/carddisp.pl?gene=MB
CCNT1	Cyclin T1	Protein Coding	O60563	54	GC12M048688	29.141	https://www.genecards.org/cgi-bin/carddisp.pl?gene=CCNT1
RASA1	RAS P21 Protein Activator 1	Protein Coding	P20936	59	GC05P087267	29.0836	https://www.genecards.org/cgi-bin/carddisp.pl?gene=RASA1
HULC	Hepatocellular Carcinoma Up-Regulated Long Non-Coding RNA	RNA Gene		29	GC06P008486	29.042	https://www.genecards.org/cgi-bin/carddisp.pl?gene=HULC
BGLT3	Beta Globin Locus Transcript 3	RNA Gene		18	GC11M012710	28.9915	https://www.genecards.org/cgi-bin/carddisp.pl?gene=BGLT3
PTPN6	Protein Tyrosine Phosphatase Non-Receptor Type 6	Protein Coding	P29350	62	GC12P042126	28.9338	https://www.genecards.org/cgi-bin/carddisp.pl?gene=PTPN6
CDC42	Cell Division Cycle 42	Protein Coding	P60953	63	GC01P022052	28.8805	https://www.genecards.org/cgi-bin/carddisp.pl?gene=CDC42
POMC	Proopiomelanocortin	Protein Coding	P01189	61	GC02M025160	28.7704	https://www.genecards.org/cgi-bin/carddisp.pl?gene=POMC
PECAM1	Platelet And Endothelial Cell Adhesion Molecule 1	Protein Coding	P16284	53	GC17M064319	28.5552	https://www.genecards.org/cgi-bin/carddisp.pl?gene=PECAM1
CD9	CD9 Molecule	Protein Coding	P21926	56	GC12P042075	28.4768	https://www.genecards.org/cgi-bin/carddisp.pl?gene=CD9
IL4R	Interleukin 4 Receptor	Protein Coding	P24394	60	GC16P096455	28.2835	https://www.genecards.org/cgi-bin/carddisp.pl?gene=IL4R
DNAH8	Dynein Axonemal Heavy Chain 8	Protein Coding	Q96JB1	51	GC06P144930	28.2554	https://www.genecards.org/cgi-bin/carddisp.pl?gene=DNAH8
SOD2-OT1	SOD2 Overlapping Transcript 1	RNA Gene		21	GC06M159772	28.255	https://www.genecards.org/cgi-bin/carddisp.pl?gene=SOD2-OT1
IGF1R	Insulin Like Growth Factor 1 Receptor	Protein Coding	P08069	68	GC15P098648	27.9578	https://www.genecards.org/cgi-bin/carddisp.pl?gene=IGF1R
FYN	FYN Proto-Oncogene, Src Family Tyrosine Kinase	Protein Coding	P06241	60	GC06M111660	27.7616	https://www.genecards.org/cgi-bin/carddisp.pl?gene=FYN
COMT	Catechol-O-Methyltransferase	Protein Coding	P21964	64	GC22P019941	27.7435	https://www.genecards.org/cgi-bin/carddisp.pl?gene=COMT
MS4A1	Membrane Spanning 4-Domains A1	Protein Coding	P11836	60	GC11P093390	27.5431	https://www.genecards.org/cgi-bin/carddisp.pl?gene=MS4A1
GJB2	Gap Junction Protein Beta 2	Protein Coding	P29033	58	GC13M020187	27.4488	https://www.genecards.org/cgi-bin/carddisp.pl?gene=GJB2
ITGA2B	Integrin Subunit Alpha 2b	Protein Coding	P08514	64	GC17M085327	27.1828	https://www.genecards.org/cgi-bin/carddisp.pl?gene=ITGA2B
PIK3C2A	Phosphatidylinositol-4-Phosphate 3-Kinase Catalytic Subunit Type 2 Alpha	Protein Coding	O00443	60	GC11M017980	27.0919	https://www.genecards.org/cgi-bin/carddisp.pl?gene=PIK3C2A
DES	Desmin	Protein Coding	P17661	60	GC02P219418	27.0684	https://www.genecards.org/cgi-bin/carddisp.pl?gene=DES
SPRED1	Sprouty Related EVH1 Domain Containing 1	Protein Coding	Q7Z699	56	GC15P038252	27.046	https://www.genecards.org/cgi-bin/carddisp.pl?gene=SPRED1
PGR	Progesterone Receptor	Protein Coding	P06401	63	GC11M129695	27.0321	https://www.genecards.org/cgi-bin/carddisp.pl?gene=PGR
FH	Fumarate Hydratase	Protein Coding	P07954	59	GC01M241499	27.0008	https://www.genecards.org/cgi-bin/carddisp.pl?gene=FH
SHOC2	SHOC2 Leucine Rich Repeat Scaffold Protein	Protein Coding	Q9UQ13	54	GC10P110919	26.8116	https://www.genecards.org/cgi-bin/carddisp.pl?gene=SHOC2
VAV1	Vav Guanine Nucleotide Exchange Factor 1	Protein Coding	P15498	58	GC19P006772	26.6882	https://www.genecards.org/cgi-bin/carddisp.pl?gene=VAV1
MKI67	Marker Of Proliferation Ki-67	Protein Coding	P46013	56	GC10M128096	26.5188	https://www.genecards.org/cgi-bin/carddisp.pl?gene=MKI67
PDGFB	Platelet Derived Growth Factor Subunit B	Protein Coding	P01127	64	GC22M080187	26.3135	https://www.genecards.org/cgi-bin/carddisp.pl?gene=PDGFB
KCNJ11	Potassium Inwardly Rectifying Channel Subfamily J Member 11	Protein Coding	Q14654	59	GC11M017988	26.0872	https://www.genecards.org/cgi-bin/carddisp.pl?gene=KCNJ11
CASP2	Caspase 2	Protein Coding	P42575	60	GC07P159710	25.9433	https://www.genecards.org/cgi-bin/carddisp.pl?gene=CASP2
PSEN1	Presenilin 1	Protein Coding	P49768	66	GC14P073136	25.5981	https://www.genecards.org/cgi-bin/carddisp.pl?gene=PSEN1
PRKCD	Protein Kinase C Delta	Protein Coding	Q05655	66	GC03P053156	25.5647	https://www.genecards.org/cgi-bin/carddisp.pl?gene=PRKCD
SPTAN1	Spectrin Alpha, Non-Erythrocytic 1	Protein Coding	Q13813	62	GC09P128552	25.3691	https://www.genecards.org/cgi-bin/carddisp.pl?gene=SPTAN1
PMAIP1	Phorbol-12-Myristate-13-Acetate-Induced Protein 1	Protein Coding	Q13794	52	GC18P059899	25.3385	https://www.genecards.org/cgi-bin/carddisp.pl?gene=PMAIP1
ISG20	Interferon Stimulated Exonuclease Gene 20	Protein Coding	Q96AZ6	51	GC15P088635	25.1379	https://www.genecards.org/cgi-bin/carddisp.pl?gene=ISG20
SOS2	SOS Ras/Rho Guanine Nucleotide Exchange Factor 2	Protein Coding	Q07890	57	GC14M050117	24.9148	https://www.genecards.org/cgi-bin/carddisp.pl?gene=SOS2
LOC107963948	BCR-ABL Micro-Breakpoint Cluster Region	Functional Element		2	GC22P076831	24.9038	https://www.genecards.org/cgi-bin/carddisp.pl?gene=LOC107963948
CEACAM6	CEA Cell Adhesion Molecule 6	Protein Coding	P40199	53	GC19P041750	24.8943	https://www.genecards.org/cgi-bin/carddisp.pl?gene=CEACAM6
MIR146B	MicroRNA 146b	RNA Gene		31	GC10P102436	24.859	https://www.genecards.org/cgi-bin/carddisp.pl?gene=MIR146B
BAD	BCL2 Associated Agonist Of Cell Death	Protein Coding	Q92934	57	GC11M128946	24.6703	https://www.genecards.org/cgi-bin/carddisp.pl?gene=BAD
PLG	Plasminogen	Protein Coding	P00747	62	GC06P160702	24.5467	https://www.genecards.org/cgi-bin/carddisp.pl?gene=PLG
MAPK10	Mitogen-Activated Protein Kinase 10	Protein Coding	P53779	60	GC04M085990	24.3363	https://www.genecards.org/cgi-bin/carddisp.pl?gene=MAPK10
SERPING1	Serpin Family G Member 1	Protein Coding	P05155	59	GC11P057597	24.2814	https://www.genecards.org/cgi-bin/carddisp.pl?gene=SERPING1
KCNA3	Potassium Voltage-Gated Channel Subfamily A Member 3	Protein Coding	P22001	56	GC01M110654	24.1211	https://www.genecards.org/cgi-bin/carddisp.pl?gene=KCNA3
IL18R1	Interleukin 18 Receptor 1	Protein Coding	Q13478	55	GC02P102311	24.0608	https://www.genecards.org/cgi-bin/carddisp.pl?gene=IL18R1
GRB2	Growth Factor Receptor Bound Protein 2	Protein Coding	P62993	59	GC17M075318	23.8299	https://www.genecards.org/cgi-bin/carddisp.pl?gene=GRB2
CDX2	Caudal Type Homeobox 2	Protein Coding	Q99626	54	GC13M027962	23.6455	https://www.genecards.org/cgi-bin/carddisp.pl?gene=CDX2
F10	Coagulation Factor X	Protein Coding	P00742	63	GC13P113122	23.6062	https://www.genecards.org/cgi-bin/carddisp.pl?gene=F10
UGT1A1	UDP Glucuronosyltransferase Family 1 Member A1	Protein Coding	P22309	63	GC02P233760	23.5897	https://www.genecards.org/cgi-bin/carddisp.pl?gene=UGT1A1
CSNK2A1	Casein Kinase 2 Alpha 1	Protein Coding	P68400	63	GC20M000472	23.4696	https://www.genecards.org/cgi-bin/carddisp.pl?gene=CSNK2A1
HSPA5	Heat Shock Protein Family A (Hsp70) Member 5	Protein Coding	P11021	62	GC09M125234	23.4226	https://www.genecards.org/cgi-bin/carddisp.pl?gene=HSPA5
OSM	Oncostatin M	Protein Coding	P13725	56	GC22M030262	23.2476	https://www.genecards.org/cgi-bin/carddisp.pl?gene=OSM
MIR193A	MicroRNA 193a	RNA Gene		29	GC17P031559	23.1618	https://www.genecards.org/cgi-bin/carddisp.pl?gene=MIR193A
BACH2	BTB Domain And CNC Homolog 2	Protein Coding	Q9BYV9	55	GC06M089926	22.6239	https://www.genecards.org/cgi-bin/carddisp.pl?gene=BACH2
ACP1	Acid Phosphatase 1	Protein Coding	P24666	55	GC02P000934	22.5585	https://www.genecards.org/cgi-bin/carddisp.pl?gene=ACP1
IL21R	Interleukin 21 Receptor	Protein Coding	Q9HBE5	56	GC16P096458	22.5158	https://www.genecards.org/cgi-bin/carddisp.pl?gene=IL21R
ACTC1	Actin Alpha Cardiac Muscle 1	Protein Coding	P68032	57	GC15M034790	22.4859	https://www.genecards.org/cgi-bin/carddisp.pl?gene=ACTC1
SERPINF2	Serpin Family F Member 2	Protein Coding	P08697	58	GC17P001742	22.4738	https://www.genecards.org/cgi-bin/carddisp.pl?gene=SERPINF2
CYP2C9	Cytochrome P450 Family 2 Subfamily C Member 9	Protein Coding	P11712	59	GC10P094938	22.4159	https://www.genecards.org/cgi-bin/carddisp.pl?gene=CYP2C9
PGF	Placental Growth Factor	Protein Coding	P49763	57	GC14M074941	22.32	https://www.genecards.org/cgi-bin/carddisp.pl?gene=PGF
CYP3A5	Cytochrome P450 Family 3 Subfamily A Member 5	Protein Coding	P20815	58	GC07M099648	22.1411	https://www.genecards.org/cgi-bin/carddisp.pl?gene=CYP3A5
HELLS	Helicase, Lymphoid Specific	Protein Coding	Q9NRZ9	57	GC10P112737	22.1143	https://www.genecards.org/cgi-bin/carddisp.pl?gene=HELLS
FES	FES Proto-Oncogene, Tyrosine Kinase	Protein Coding	P07332	59	GC15P090883	22.0794	https://www.genecards.org/cgi-bin/carddisp.pl?gene=FES
AHI1	Abelson Helper Integration Site 1	Protein Coding	Q8N157	54	GC06M135283	22.0482	https://www.genecards.org/cgi-bin/carddisp.pl?gene=AHI1
TERF2	Telomeric Repeat Binding Factor 2	Protein Coding	Q15554	55	GC16M069355	22.0263	https://www.genecards.org/cgi-bin/carddisp.pl?gene=TERF2
CISH	Cytokine Inducible SH2 Containing Protein	Protein Coding	Q9NSE2	58	GC03M054110	21.9954	https://www.genecards.org/cgi-bin/carddisp.pl?gene=CISH
CDH5	Cadherin 5	Protein Coding	P33151	59	GC16P066366	21.975	https://www.genecards.org/cgi-bin/carddisp.pl?gene=CDH5
THY1	Thy-1 Cell Surface Antigen	Protein Coding	P04216	56	GC11M130208	21.9535	https://www.genecards.org/cgi-bin/carddisp.pl?gene=THY1
UCP2	Uncoupling Protein 2	Protein Coding	P55851	59	GC11M073974	21.7873	https://www.genecards.org/cgi-bin/carddisp.pl?gene=UCP2
CBFA2T2	CBFA2/RUNX1 Partner Transcriptional Co-Repressor 2	Protein Coding	O43439	46	GC20P033490	21.7848	https://www.genecards.org/cgi-bin/carddisp.pl?gene=CBFA2T2
MIR124-1	MicroRNA 124-1	RNA Gene		28	GC08M009903	21.7736	https://www.genecards.org/cgi-bin/carddisp.pl?gene=MIR124-1
XBP1	X-Box Binding Protein 1	Protein Coding	P17861	59	GC22M028794	21.6367	https://www.genecards.org/cgi-bin/carddisp.pl?gene=XBP1
OPRM1	Opioid Receptor Mu 1	Protein Coding	P35372	62	GC06P155971	21.6126	https://www.genecards.org/cgi-bin/carddisp.pl?gene=OPRM1
MYO18A	Myosin XVIIIA	Protein Coding	Q92614	51	GC17M084706	21.6039	https://www.genecards.org/cgi-bin/carddisp.pl?gene=MYO18A
FLT3LG	Fms Related Receptor Tyrosine Kinase 3 Ligand	Protein Coding	P49771	53	GC19P123419	21.3388	https://www.genecards.org/cgi-bin/carddisp.pl?gene=FLT3LG
TBX21	T-Box Transcription Factor 21	Protein Coding	Q9UL17	59	GC17P047733	21.3109	https://www.genecards.org/cgi-bin/carddisp.pl?gene=TBX21
MIR494	MicroRNA 494	RNA Gene		26	GC14P117924	21.278	https://www.genecards.org/cgi-bin/carddisp.pl?gene=MIR494
CDKL5	Cyclin Dependent Kinase Like 5	Protein Coding	O76039	55	GC0XP018425	21.1963	https://www.genecards.org/cgi-bin/carddisp.pl?gene=CDKL5
IGHMBP2	Immunoglobulin Mu DNA Binding Protein 2	Protein Coding	P38935	54	GC11P068903	21.0664	https://www.genecards.org/cgi-bin/carddisp.pl?gene=IGHMBP2
TCF7L2	Transcription Factor 7 Like 2	Protein Coding	Q9NQB0	59	GC10P112950	20.8293	https://www.genecards.org/cgi-bin/carddisp.pl?gene=TCF7L2
BAK1	BCL2 Antagonist/Killer 1	Protein Coding	Q16611	57	GC06M033572	20.6037	https://www.genecards.org/cgi-bin/carddisp.pl?gene=BAK1
SLC22A1	Solute Carrier Family 22 Member 1	Protein Coding	O15245	55	GC06P160121	20.5016	https://www.genecards.org/cgi-bin/carddisp.pl?gene=SLC22A1
VSX2	Visual System Homeobox 2	Protein Coding	P58304	53	GC14P074239	20.4144	https://www.genecards.org/cgi-bin/carddisp.pl?gene=VSX2
GALC	Galactosylceramidase	Protein Coding	P54803	58	GC14M087837	20.188	https://www.genecards.org/cgi-bin/carddisp.pl?gene=GALC
SERPINA3	Serpin Family A Member 3	Protein Coding	P01011	56	GC14P094612	20.0876	https://www.genecards.org/cgi-bin/carddisp.pl?gene=SERPINA3
CBX5	Chromobox 5	Protein Coding	P45973	55	GC12M054230	20.0644	https://www.genecards.org/cgi-bin/carddisp.pl?gene=CBX5
RAC1	Rac Family Small GTPase 1	Protein Coding	P63000	62	GC07P013892	20.0545	https://www.genecards.org/cgi-bin/carddisp.pl?gene=RAC1
GCG	Glucagon	Protein Coding	P01275	55	GC02M162142	20.0091	https://www.genecards.org/cgi-bin/carddisp.pl?gene=GCG
TRAF2	TNF Receptor Associated Factor 2	Protein Coding	Q12933	58	GC09P136881	19.9384	https://www.genecards.org/cgi-bin/carddisp.pl?gene=TRAF2
CYP1B1	Cytochrome P450 Family 1 Subfamily B Member 1	Protein Coding	Q16678	60	GC02M038066	19.883	https://www.genecards.org/cgi-bin/carddisp.pl?gene=CYP1B1
CD177	CD177 Molecule	Protein Coding	Q8N6Q3	52	GC19P043353	19.8029	https://www.genecards.org/cgi-bin/carddisp.pl?gene=CD177
ZMPSTE24	Zinc Metallopeptidase STE24	Protein Coding	O75844	52	GC01P040258	19.7714	https://www.genecards.org/cgi-bin/carddisp.pl?gene=ZMPSTE24
TWIST1	Twist Family BHLH Transcription Factor 1	Protein Coding	Q15672	59	GC07M019020	19.7234	https://www.genecards.org/cgi-bin/carddisp.pl?gene=TWIST1
IFNA4	Interferon Alpha 4	Protein Coding	P05014	46	GC09M021186	19.7115	https://www.genecards.org/cgi-bin/carddisp.pl?gene=IFNA4
ERCC3	ERCC Excision Repair 3, TFIIH Core Complex Helicase Subunit	Protein Coding	P19447	59	GC02M127257	19.4153	https://www.genecards.org/cgi-bin/carddisp.pl?gene=ERCC3
GGT1	Gamma-Glutamyltransferase 1	Protein Coding	P19440	62	GC22P024583	19.2883	https://www.genecards.org/cgi-bin/carddisp.pl?gene=GGT1
ETS2	ETS Proto-Oncogene 2, Transcription Factor	Protein Coding	P15036	52	GC21P038805	19.281	https://www.genecards.org/cgi-bin/carddisp.pl?gene=ETS2
CYP1A2	Cytochrome P450 Family 1 Subfamily A Member 2	Protein Coding	P05177	59	GC15P074748	19.1653	https://www.genecards.org/cgi-bin/carddisp.pl?gene=CYP1A2
ABCC2	ATP Binding Cassette Subfamily C Member 2	Protein Coding	Q92887	62	GC10P099782	19.0647	https://www.genecards.org/cgi-bin/carddisp.pl?gene=ABCC2
RPE65	Retinoid Isomerohydrolase RPE65	Protein Coding	Q16518	58	GC01M068428	18.9309	https://www.genecards.org/cgi-bin/carddisp.pl?gene=RPE65
PEX12	Peroxisomal Biogenesis Factor 12	Protein Coding	O00623	51	GC17M035574	18.9222	https://www.genecards.org/cgi-bin/carddisp.pl?gene=PEX12
SCRIB	Scribble Planar Cell Polarity Protein	Protein Coding	C0HLS1	52	GC08M146769	18.6339	https://www.genecards.org/cgi-bin/carddisp.pl?gene=SCRIB
OCRL	OCRL Inositol Polyphosphate-5-Phosphatase	Protein Coding	Q01968	56	GC0XP129539	18.4972	https://www.genecards.org/cgi-bin/carddisp.pl?gene=OCRL
GP1BA	Glycoprotein Ib Platelet Subunit Alpha	Protein Coding	P07359	60	GC17P004932	18.3868	https://www.genecards.org/cgi-bin/carddisp.pl?gene=GP1BA
SFTA3	Surfactant Associated 3	RNA Gene	P0C7M3	44	GC14M036479	18.3772	https://www.genecards.org/cgi-bin/carddisp.pl?gene=SFTA3
MSN	Moesin	Protein Coding	P26038	60	GC0XP065588	18.3709	https://www.genecards.org/cgi-bin/carddisp.pl?gene=MSN
ATF6	Activating Transcription Factor 6	Protein Coding	P18850	61	GC01P161766	18.3646	https://www.genecards.org/cgi-bin/carddisp.pl?gene=ATF6
TMPRSS2	Transmembrane Serine Protease 2	Protein Coding	O15393	60	GC21M041464	18.2892	https://www.genecards.org/cgi-bin/carddisp.pl?gene=TMPRSS2
EXOSC2	Exosome Component 2	Protein Coding	Q13868	54	GC09P130693	18.1325	https://www.genecards.org/cgi-bin/carddisp.pl?gene=EXOSC2
TNFRSF13C	TNF Receptor Superfamily Member 13C	Protein Coding	Q96RJ3	58	GC22M079362	18.1296	https://www.genecards.org/cgi-bin/carddisp.pl?gene=TNFRSF13C
HBG1	Hemoglobin Subunit Gamma 1	Protein Coding	P69891	54	GC11M012714	18.1075	https://www.genecards.org/cgi-bin/carddisp.pl?gene=HBG1
PTK2	Protein Tyrosine Kinase 2	Protein Coding	Q05397	61	GC08M140657	17.8243	https://www.genecards.org/cgi-bin/carddisp.pl?gene=PTK2
SHC1	SHC Adaptor Protein 1	Protein Coding	P29353	58	GC01M154962	17.8104	https://www.genecards.org/cgi-bin/carddisp.pl?gene=SHC1
ABCC6	ATP Binding Cassette Subfamily C Member 6	Protein Coding	O95255	59	GC16M026135	17.2936	https://www.genecards.org/cgi-bin/carddisp.pl?gene=ABCC6
SCARNA5	Small Cajal Body-Specific RNA 5	RNA Gene		28	GC02P233275	17.1964	https://www.genecards.org/cgi-bin/carddisp.pl?gene=SCARNA5
DLG4	Discs Large MAGUK Scaffold Protein 4	Protein Coding	P78352	61	GC17M084127	17.1252	https://www.genecards.org/cgi-bin/carddisp.pl?gene=DLG4
KIF11	Kinesin Family Member 11	Protein Coding	P52732	62	GC10P092574	16.7933	https://www.genecards.org/cgi-bin/carddisp.pl?gene=KIF11
FOXE3	Forkhead Box E3	Protein Coding	Q13461	48	GC01P047416	16.6133	https://www.genecards.org/cgi-bin/carddisp.pl?gene=FOXE3
KCND2	Potassium Voltage-Gated Channel Subfamily D Member 2	Protein Coding	Q9NZV8	56	GC07P120273	16.4244	https://www.genecards.org/cgi-bin/carddisp.pl?gene=KCND2
SOAT1	Sterol O-Acyltransferase 1	Protein Coding	P35610	55	GC01P179294	16.3865	https://www.genecards.org/cgi-bin/carddisp.pl?gene=SOAT1
HOXB13	Homeobox B13	Protein Coding	Q92826	54	GC17M085564	16.3756	https://www.genecards.org/cgi-bin/carddisp.pl?gene=HOXB13
CYP2C8	Cytochrome P450 Family 2 Subfamily C Member 8	Protein Coding	P10632	59	GC10M095038	16.2472	https://www.genecards.org/cgi-bin/carddisp.pl?gene=CYP2C8
HOXA11	Homeobox A11	Protein Coding	P31270	54	GC07M028066	16.2417	https://www.genecards.org/cgi-bin/carddisp.pl?gene=HOXA11
MIR217	MicroRNA 217	RNA Gene		27	GC02M055982	16.2079	https://www.genecards.org/cgi-bin/carddisp.pl?gene=MIR217
PTPN2	Protein Tyrosine Phosphatase Non-Receptor Type 2	Protein Coding	P17706	59	GC18M034980	16.157	https://www.genecards.org/cgi-bin/carddisp.pl?gene=PTPN2
LDHA	Lactate Dehydrogenase A	Protein Coding	P00338	63	GC11P018394	16.1484	https://www.genecards.org/cgi-bin/carddisp.pl?gene=LDHA
ENTPD1	Ectonucleoside Triphosphate Diphosphohydrolase 1	Protein Coding	P49961	63	GC10P112752	16.0201	https://www.genecards.org/cgi-bin/carddisp.pl?gene=ENTPD1
NPHS1	NPHS1 Adhesion Molecule, Nephrin	Protein Coding	O60500	59	GC19M035825	15.9604	https://www.genecards.org/cgi-bin/carddisp.pl?gene=NPHS1
RAN	RAN, Member RAS Oncogene Family	Protein Coding	P62826	56	GC12P134893	15.7321	https://www.genecards.org/cgi-bin/carddisp.pl?gene=RAN
KHDRBS1	KH RNA Binding Domain Containing, Signal Transduction Associated 1	Protein Coding	Q07666	54	GC01P032013	15.7143	https://www.genecards.org/cgi-bin/carddisp.pl?gene=KHDRBS1
ITIH4	Inter-Alpha-Trypsin Inhibitor Heavy Chain 4	Protein Coding	Q14624	55	GC03M052812	15.6765	https://www.genecards.org/cgi-bin/carddisp.pl?gene=ITIH4
IFI27	Interferon Alpha Inducible Protein 27	Protein Coding	P40305	50	GC14P094104	15.5155	https://www.genecards.org/cgi-bin/carddisp.pl?gene=IFI27
EZR	Ezrin	Protein Coding	P15311	59	GC06M158765	15.3809	https://www.genecards.org/cgi-bin/carddisp.pl?gene=EZR
DOK1	Docking Protein 1	Protein Coding	Q99704	54	GC02P074549	15.3025	https://www.genecards.org/cgi-bin/carddisp.pl?gene=DOK1
TRE-TTC3-1	TRNA-Glu (Anticodon TTC) 3-1	RNA Gene		18	GC01P051673	15.3016	https://www.genecards.org/cgi-bin/carddisp.pl?gene=TRE-TTC3-1
EPHB4	EPH Receptor B4	Protein Coding	P54760	66	GC07M105793	15.122	https://www.genecards.org/cgi-bin/carddisp.pl?gene=EPHB4
HSF1	Heat Shock Transcription Factor 1	Protein Coding	Q00613	59	GC08P144291	14.9235	https://www.genecards.org/cgi-bin/carddisp.pl?gene=HSF1
IHH	Indian Hedgehog Signaling Molecule	Protein Coding	Q14623	60	GC02M219054	14.8763	https://www.genecards.org/cgi-bin/carddisp.pl?gene=IHH
GFI1B	Growth Factor Independent 1B Transcriptional Repressor	Protein Coding	Q5VTD9	52	GC09P144134	14.8762	https://www.genecards.org/cgi-bin/carddisp.pl?gene=GFI1B
IFNAR1	Interferon Alpha And Beta Receptor Subunit 1	Protein Coding	P17181	62	GC21P033324	14.8722	https://www.genecards.org/cgi-bin/carddisp.pl?gene=IFNAR1
LOC107963947	BCR-ABL P200 Breakpoint Cluster Region	Functional Element		3	GC22P076830	14.8668	https://www.genecards.org/cgi-bin/carddisp.pl?gene=LOC107963947
ABCC4	ATP Binding Cassette Subfamily C Member 4 (PEL Blood Group)	Protein Coding	O15439	59	GC13M095019	14.6747	https://www.genecards.org/cgi-bin/carddisp.pl?gene=ABCC4
IL10RA	Interleukin 10 Receptor Subunit Alpha	Protein Coding	Q13651	58	GC11P118000	14.6269	https://www.genecards.org/cgi-bin/carddisp.pl?gene=IL10RA
UHRF1	Ubiquitin Like With PHD And Ring Finger Domains 1	Protein Coding	Q96T88	52	GC19P122016	14.5174	https://www.genecards.org/cgi-bin/carddisp.pl?gene=UHRF1
CPT1A	Carnitine Palmitoyltransferase 1A	Protein Coding	P50416	62	GC11M068754	14.4508	https://www.genecards.org/cgi-bin/carddisp.pl?gene=CPT1A
SOCS2	Suppressor Of Cytokine Signaling 2	Protein Coding	O14508	56	GC12P093569	14.3978	https://www.genecards.org/cgi-bin/carddisp.pl?gene=SOCS2
DUX4	Double Homeobox 4	Protein Coding	Q9UBX2	39	GC04P190173	14.319	https://www.genecards.org/cgi-bin/carddisp.pl?gene=DUX4
PPIG	Peptidylprolyl Isomerase G	Protein Coding	Q13427	52	GC02P169584	14.2375	https://www.genecards.org/cgi-bin/carddisp.pl?gene=PPIG
BLZF1	Basic Leucine Zipper Nuclear Factor 1	Protein Coding	Q9H2G9	50	GC01P169367	14.2316	https://www.genecards.org/cgi-bin/carddisp.pl?gene=BLZF1
BLK	BLK Proto-Oncogene, Src Family Tyrosine Kinase	Protein Coding	P51451	62	GC08P011486	14.2163	https://www.genecards.org/cgi-bin/carddisp.pl?gene=BLK
AMH	Anti-Mullerian Hormone	Protein Coding	P03971	58	GC19P121901	14.1844	https://www.genecards.org/cgi-bin/carddisp.pl?gene=AMH
DHCR24	24-Dehydrocholesterol Reductase	Protein Coding	Q15392	57	GC01M054849	14.1769	https://www.genecards.org/cgi-bin/carddisp.pl?gene=DHCR24
KCNA4	Potassium Voltage-Gated Channel Subfamily A Member 4	Protein Coding	P22459	58	GC11M030009	14.157	https://www.genecards.org/cgi-bin/carddisp.pl?gene=KCNA4
GAB2	GRB2 Associated Binding Protein 2	Protein Coding	Q9UQC2	53	GC11M078215	14.0619	https://www.genecards.org/cgi-bin/carddisp.pl?gene=GAB2
HOXA@	Homeobox A Cluster	Gene Cluster		10	GC07U990048	14.0541	https://www.genecards.org/cgi-bin/carddisp.pl?gene=HOXA@
GALK1	Galactokinase 1	Protein Coding	P51570	60	GC17M075751	13.9786	https://www.genecards.org/cgi-bin/carddisp.pl?gene=GALK1
MIR139	MicroRNA 139	RNA Gene		30	GC11M072615	13.9321	https://www.genecards.org/cgi-bin/carddisp.pl?gene=MIR139
BCKDHA	Branched Chain Keto Acid Dehydrogenase E1 Subunit Alpha	Protein Coding	P12694	56	GC19P123113	13.844	https://www.genecards.org/cgi-bin/carddisp.pl?gene=BCKDHA
PTPN1	Protein Tyrosine Phosphatase Non-Receptor Type 1	Protein Coding	P18031	63	GC20P050510	13.826	https://www.genecards.org/cgi-bin/carddisp.pl?gene=PTPN1
MIR30E	MicroRNA 30e	RNA Gene		32	GC01P040754	13.8143	https://www.genecards.org/cgi-bin/carddisp.pl?gene=MIR30E
LAMA3	Laminin Subunit Alpha 3	Protein Coding	Q16787	58	GC18P023689	13.7384	https://www.genecards.org/cgi-bin/carddisp.pl?gene=LAMA3
HOXA5	Homeobox A5	Protein Coding	P20719	50	GC07M028059	13.725	https://www.genecards.org/cgi-bin/carddisp.pl?gene=HOXA5
ANXA1	Annexin A1	Protein Coding	P04083	60	GC09P073151	13.6377	https://www.genecards.org/cgi-bin/carddisp.pl?gene=ANXA1
MNDA	Myeloid Cell Nuclear Differentiation Antigen	Protein Coding	P41218	49	GC01P158831	13.5881	https://www.genecards.org/cgi-bin/carddisp.pl?gene=MNDA
SLC27A4	Solute Carrier Family 27 Member 4	Protein Coding	Q6P1M0	56	GC09P128340	13.5142	https://www.genecards.org/cgi-bin/carddisp.pl?gene=SLC27A4
IFNAR2	Interferon Alpha And Beta Receptor Subunit 2	Protein Coding	P48551	62	GC21P033229	13.4761	https://www.genecards.org/cgi-bin/carddisp.pl?gene=IFNAR2
HCCAT5	Hepatocellular Carcinoma Associated Transcript 5	RNA Gene		25	GC16P073092	13.4502	https://www.genecards.org/cgi-bin/carddisp.pl?gene=HCCAT5
SIPA1	Signal-Induced Proliferation-Associated 1	Protein Coding	Q96FS4	51	GC11P065638	13.4466	https://www.genecards.org/cgi-bin/carddisp.pl?gene=SIPA1
MUC4	Mucin 4, Cell Surface Associated	Protein Coding	Q99102	52	GC03M195746	13.3301	https://www.genecards.org/cgi-bin/carddisp.pl?gene=MUC4
LOC107966121	BCR-ABL P195 Breakpoint Cluster Region	Functional Element		2	GC22P076834	13.1891	https://www.genecards.org/cgi-bin/carddisp.pl?gene=LOC107966121
EPHB2	EPH Receptor B2	Protein Coding	P29323	65	GC01P022710	13.1617	https://www.genecards.org/cgi-bin/carddisp.pl?gene=EPHB2
SFRP1	Secreted Frizzled Related Protein 1	Protein Coding	Q8N474	56	GC08M041262	13.1389	https://www.genecards.org/cgi-bin/carddisp.pl?gene=SFRP1
IL1RAP	Interleukin 1 Receptor Accessory Protein	Protein Coding	Q9NPH3	58	GC03P190514	13.0383	https://www.genecards.org/cgi-bin/carddisp.pl?gene=IL1RAP
CHI3L1	Chitinase 3 Like 1	Protein Coding	P36222	58	GC01M203148	12.9944	https://www.genecards.org/cgi-bin/carddisp.pl?gene=CHI3L1
TCF12	Transcription Factor 12	Protein Coding	Q99081	58	GC15P056918	12.947	https://www.genecards.org/cgi-bin/carddisp.pl?gene=TCF12
NFATC2	Nuclear Factor Of Activated T Cells 2	Protein Coding	Q13469	59	GC20M051386	12.8975	https://www.genecards.org/cgi-bin/carddisp.pl?gene=NFATC2
CSNK2A2	Casein Kinase 2 Alpha 2	Protein Coding	P19784	57	GC16M058157	12.6379	https://www.genecards.org/cgi-bin/carddisp.pl?gene=CSNK2A2
LOC108491832	RAB36-BCR Intergenic Enhancer-Blocking Element 22-1	Functional Element		2	GC22P076840	12.5352	https://www.genecards.org/cgi-bin/carddisp.pl?gene=LOC108491832
AREG	Amphiregulin	Protein Coding	P15514	55	GC04P074445	12.367	https://www.genecards.org/cgi-bin/carddisp.pl?gene=AREG
MSR1	Macrophage Scavenger Receptor 1	Protein Coding	P21757	58	GC08M016107	12.2734	https://www.genecards.org/cgi-bin/carddisp.pl?gene=MSR1
APOC3	Apolipoprotein C3	Protein Coding	P02656	58	GC11P116829	12.2305	https://www.genecards.org/cgi-bin/carddisp.pl?gene=APOC3
SALL1	Spalt Like Transcription Factor 1	Protein Coding	Q9NSC2	57	GC16M051135	12.1054	https://www.genecards.org/cgi-bin/carddisp.pl?gene=SALL1
HOXA1	Homeobox A1	Protein Coding	P49639	55	GC07M027092	12.0287	https://www.genecards.org/cgi-bin/carddisp.pl?gene=HOXA1
IL5RA	Interleukin 5 Receptor Subunit Alpha	Protein Coding	Q01344	59	GC03M003066	12.0068	https://www.genecards.org/cgi-bin/carddisp.pl?gene=IL5RA
PXN	Paxillin	Protein Coding	P49023	58	GC12M120210	11.9215	https://www.genecards.org/cgi-bin/carddisp.pl?gene=PXN
ODAPH	Odontogenesis Associated Phosphoprotein	Protein Coding	Q17RF5	42	GC04P075569	11.8865	https://www.genecards.org/cgi-bin/carddisp.pl?gene=ODAPH
RAP1A	RAP1A, Member Of RAS Oncogene Family	Protein Coding	P62834	57	GC01P111542	11.8265	https://www.genecards.org/cgi-bin/carddisp.pl?gene=RAP1A
RNASEL	Ribonuclease L	Protein Coding	Q05823	57	GC01M182573	11.7846	https://www.genecards.org/cgi-bin/carddisp.pl?gene=RNASEL
RDX	Radixin	Protein Coding	P35241	62	GC11M109864	11.728	https://www.genecards.org/cgi-bin/carddisp.pl?gene=RDX
NRIP1	Nuclear Receptor Interacting Protein 1	Protein Coding	P48552	56	GC21M014961	11.7155	https://www.genecards.org/cgi-bin/carddisp.pl?gene=NRIP1
LOC107197952	NUP98-HOXA9 Recombination Region	Functional Element		8	GC07P028837	11.5761	https://www.genecards.org/cgi-bin/carddisp.pl?gene=LOC107197952
NFE2	Nuclear Factor, Erythroid 2	Protein Coding	Q16621	54	GC12M054292	11.538	https://www.genecards.org/cgi-bin/carddisp.pl?gene=NFE2
RHOH	Ras Homolog Family Member H	Protein Coding	Q15669	55	GC04P040240	11.4852	https://www.genecards.org/cgi-bin/carddisp.pl?gene=RHOH
ARHGEF2	Rho/Rac Guanine Nucleotide Exchange Factor 2	Protein Coding	Q92974	59	GC01M155946	11.4419	https://www.genecards.org/cgi-bin/carddisp.pl?gene=ARHGEF2
NDUFS8	NADH:Ubiquinone Oxidoreductase Core Subunit S8	Protein Coding	O00217	57	GC11P068030	11.4237	https://www.genecards.org/cgi-bin/carddisp.pl?gene=NDUFS8
ATIC	5-Aminoimidazole-4-Carboxamide Ribonucleotide Formyltransferase/IMP Cyclohydrolase	Protein Coding	P31939	59	GC02P215311	11.2612	https://www.genecards.org/cgi-bin/carddisp.pl?gene=ATIC
GYPC	Glycophorin C (Gerbich Blood Group)	Protein Coding	P04921	55	GC02P146304	11.2304	https://www.genecards.org/cgi-bin/carddisp.pl?gene=GYPC
BCRP8	BCR Pseudogene 8	Pseudogene		10	GC22M023179	11.2266	https://www.genecards.org/cgi-bin/carddisp.pl?gene=BCRP8
RHOD	Ras Homolog Family Member D	Protein Coding	O00212	48	GC11P094767	11.0933	https://www.genecards.org/cgi-bin/carddisp.pl?gene=RHOD
LOC654780	Splicing Factor Proline/Glutamine-Rich	RNA Gene		21	GC16M084193	11.0767	https://www.genecards.org/cgi-bin/carddisp.pl?gene=LOC654780
SULT1A1	Sulfotransferase Family 1A Member 1	Protein Coding	P50225	55	GC16M044696	10.9421	https://www.genecards.org/cgi-bin/carddisp.pl?gene=SULT1A1
NKG7	Natural Killer Cell Granule Protein 7	Protein Coding	Q16617	40	GC19M051371	10.5659	https://www.genecards.org/cgi-bin/carddisp.pl?gene=NKG7
SSBP3	Single Stranded DNA Binding Protein 3	Protein Coding	Q9BWW4	49	GC01M054225	10.5551	https://www.genecards.org/cgi-bin/carddisp.pl?gene=SSBP3
FGR	FGR Proto-Oncogene, Src Family Tyrosine Kinase	Protein Coding	P09769	60	GC01M031781	10.4703	https://www.genecards.org/cgi-bin/carddisp.pl?gene=FGR
SLC2A5	Solute Carrier Family 2 Member 5	Protein Coding	P22732	55	GC01M015276	10.1387	https://www.genecards.org/cgi-bin/carddisp.pl?gene=SLC2A5
ETV7	ETS Variant Transcription Factor 7	Protein Coding	Q9Y603	45	GC06M097261	10.0897	https://www.genecards.org/cgi-bin/carddisp.pl?gene=ETV7
FAM20A	FAM20A Golgi Associated Secretory Pathway Pseudokinase	Protein Coding	Q96MK3	51	GC17M068535	10.0399	https://www.genecards.org/cgi-bin/carddisp.pl?gene=FAM20A
EPHA2	EPH Receptor A2	Protein Coding	P29317	66	GC01M016124	10.0233	https://www.genecards.org/cgi-bin/carddisp.pl?gene=EPHA2
ITGA7	Integrin Subunit Alpha 7	Protein Coding	Q13683	59	GC12M055684	9.95137	https://www.genecards.org/cgi-bin/carddisp.pl?gene=ITGA7
C8A	Complement C8 Alpha Chain	Protein Coding	P07357	53	GC01P056854	9.83279	https://www.genecards.org/cgi-bin/carddisp.pl?gene=C8A
SERPINA6	Serpin Family A Member 6	Protein Coding	P08185	58	GC14M120897	9.7946	https://www.genecards.org/cgi-bin/carddisp.pl?gene=SERPINA6
PTPRG	Protein Tyrosine Phosphatase Receptor Type G	Protein Coding	P23470	53	GC03P061561	9.78816	https://www.genecards.org/cgi-bin/carddisp.pl?gene=PTPRG
LOC106865369	Nucleoporin 98kDa Recombination Region	Functional Element		8	GC11P003731	9.50015	https://www.genecards.org/cgi-bin/carddisp.pl?gene=LOC106865369
USP25	Ubiquitin Specific Peptidase 25	Protein Coding	Q9UHP3	48	GC21P018976	9.45045	https://www.genecards.org/cgi-bin/carddisp.pl?gene=USP25
LATS2	Large Tumor Suppressor Kinase 2	Protein Coding	Q9NRM7	57	GC13M020973	9.33911	https://www.genecards.org/cgi-bin/carddisp.pl?gene=LATS2
ELOC	Elongin C	Protein Coding	Q15369	54	GC08M073939	9.20438	https://www.genecards.org/cgi-bin/carddisp.pl?gene=ELOC
KRT6A	Keratin 6A	Protein Coding	P02538	56	GC12M052488	9.16582	https://www.genecards.org/cgi-bin/carddisp.pl?gene=KRT6A
KRT6B	Keratin 6B	Protein Coding	P04259	54	GC12M052446	9.14209	https://www.genecards.org/cgi-bin/carddisp.pl?gene=KRT6B
IDE	Insulin Degrading Enzyme	Protein Coding	P14735	61	GC10M092451	9.00109	https://www.genecards.org/cgi-bin/carddisp.pl?gene=IDE
MPP1	MAGUK P55 Scaffold Protein 1	Protein Coding	Q00013	51	GC0XM154779	8.92069	https://www.genecards.org/cgi-bin/carddisp.pl?gene=MPP1
LHX2	LIM Homeobox 2	Protein Coding	P50458	47	GC09P124001	8.90225	https://www.genecards.org/cgi-bin/carddisp.pl?gene=LHX2
SLC29A2	Solute Carrier Family 29 Member 2	Protein Coding	Q14542	55	GC11M129064	8.86323	https://www.genecards.org/cgi-bin/carddisp.pl?gene=SLC29A2
CABIN1	Calcineurin Binding Protein 1	Protein Coding	Q9Y6J0	54	GC22P024011	8.7984	https://www.genecards.org/cgi-bin/carddisp.pl?gene=CABIN1
SRGN	Serglycin	Protein Coding	P10124	45	GC10P069088	8.78142	https://www.genecards.org/cgi-bin/carddisp.pl?gene=SRGN
BIK	BCL2 Interacting Killer	Protein Coding	Q13323	51	GC22P043110	8.70747	https://www.genecards.org/cgi-bin/carddisp.pl?gene=BIK
HOXB-AS3	HOXB Cluster Antisense RNA 3	RNA Gene	C0HLZ6	27	GC17P048549	8.69446	https://www.genecards.org/cgi-bin/carddisp.pl?gene=HOXB-AS3
TNPO1	Transportin 1	Protein Coding	Q92973	54	GC05P072816	8.67682	https://www.genecards.org/cgi-bin/carddisp.pl?gene=TNPO1
UGT1A7	UDP Glucuronosyltransferase Family 1 Member A7	Protein Coding	Q9HAW7	52	GC02P233681	8.63922	https://www.genecards.org/cgi-bin/carddisp.pl?gene=UGT1A7
INTS10	Integrator Complex Subunit 10	Protein Coding	Q9NVR2	46	GC08P019817	8.57104	https://www.genecards.org/cgi-bin/carddisp.pl?gene=INTS10
SFRP5	Secreted Frizzled Related Protein 5	Protein Coding	Q5T4F7	48	GC10M097766	8.54277	https://www.genecards.org/cgi-bin/carddisp.pl?gene=SFRP5
SEPTIN11	Septin 11	Protein Coding	Q9NVA2	45	GC04P077095	8.39609	https://www.genecards.org/cgi-bin/carddisp.pl?gene=SEPTIN11
WWTR1	WW Domain Containing Transcription Regulator 1	Protein Coding	Q9GZV5	51	GC03M149517	8.26325	https://www.genecards.org/cgi-bin/carddisp.pl?gene=WWTR1
ATF7IP	Activating Transcription Factor 7 Interacting Protein	Protein Coding	Q6VMQ6	47	GC12P014365	8.16434	https://www.genecards.org/cgi-bin/carddisp.pl?gene=ATF7IP
NEDD9	Neural Precursor Cell Expressed, Developmentally Down-Regulated 9	Protein Coding	Q14511	52	GC06M011183	8.12723	https://www.genecards.org/cgi-bin/carddisp.pl?gene=NEDD9
LINC00977	Long Intergenic Non-Protein Coding RNA 977	RNA Gene		20	GC08M136329	8.03005	https://www.genecards.org/cgi-bin/carddisp.pl?gene=LINC00977
BCAR1	BCAR1 Scaffold Protein, Cas Family Member	Protein Coding	P56945	56	GC16M075228	7.92121	https://www.genecards.org/cgi-bin/carddisp.pl?gene=BCAR1
LDHC	Lactate Dehydrogenase C	Protein Coding	P07864	55	GC11P019267	7.90607	https://www.genecards.org/cgi-bin/carddisp.pl?gene=LDHC
MCF2	MCF.2 Cell Line Derived Transforming Sequence	Protein Coding	P10911	52	GC0XM139581	7.88558	https://www.genecards.org/cgi-bin/carddisp.pl?gene=MCF2
USP1	Ubiquitin Specific Peptidase 1	Protein Coding	O94782	56	GC01P062436	7.86625	https://www.genecards.org/cgi-bin/carddisp.pl?gene=USP1
LOC106865368	Inversion(11)(P15q22) DEAD (Asp-Glu-Ala-Asp) Box Polypeptide 10 Recombination Region	Functional Element		7	GC11P108673	7.81376	https://www.genecards.org/cgi-bin/carddisp.pl?gene=LOC106865368
VNN1	Vanin 1	Protein Coding	O95497	54	GC06M132680	7.75038	https://www.genecards.org/cgi-bin/carddisp.pl?gene=VNN1
EIF3B	Eukaryotic Translation Initiation Factor 3 Subunit B	Protein Coding	P55884	47	GC07P002354	7.71784	https://www.genecards.org/cgi-bin/carddisp.pl?gene=EIF3B
INTS8	Integrator Complex Subunit 8	Protein Coding	Q75QN2	51	GC08P094813	7.48733	https://www.genecards.org/cgi-bin/carddisp.pl?gene=INTS8
CPT1B	Carnitine Palmitoyltransferase 1B	Protein Coding	Q92523	57	GC22M079491	7.3603	https://www.genecards.org/cgi-bin/carddisp.pl?gene=CPT1B
KIDINS220	Kinase D Interacting Substrate 220	Protein Coding	Q9ULH0	54	GC02M008724	7.33003	https://www.genecards.org/cgi-bin/carddisp.pl?gene=KIDINS220
CTNNBIP1	Catenin Beta Interacting Protein 1	Protein Coding	Q9NSA3	50	GC01M009848	7.26076	https://www.genecards.org/cgi-bin/carddisp.pl?gene=CTNNBIP1
SRRM2	Serine/Arginine Repetitive Matrix 2	Protein Coding	Q9UQ35	50	GC16P095834	7.24963	https://www.genecards.org/cgi-bin/carddisp.pl?gene=SRRM2
IGES	Immunoglobulin E Concentration, Serum	Genetic Locus		11	GC05U990033	7.12525	https://www.genecards.org/cgi-bin/carddisp.pl?gene=IGES
CACNA1G-AS1	CACNA1G Antisense RNA 1	RNA Gene		20	GC17M085628	6.87118	https://www.genecards.org/cgi-bin/carddisp.pl?gene=CACNA1G-AS1
YES1	YES Proto-Oncogene 1, Src Family Tyrosine Kinase	Protein Coding	P07947	55	GC18M000721	6.72975	https://www.genecards.org/cgi-bin/carddisp.pl?gene=YES1
RASD1	Ras Related Dexamethasone Induced 1	Protein Coding	Q9Y272	48	GC17M017494	6.4901	https://www.genecards.org/cgi-bin/carddisp.pl?gene=RASD1
CEACAM4	CEA Cell Adhesion Molecule 4	Protein Coding	O75871	45	GC19M096911	6.43789	https://www.genecards.org/cgi-bin/carddisp.pl?gene=CEACAM4
BCAM	Basal Cell Adhesion Molecule (Lutheran Blood Group)	Protein Coding	P50895	52	GC19P123241	6.35713	https://www.genecards.org/cgi-bin/carddisp.pl?gene=BCAM
DOK2	Docking Protein 2	Protein Coding	O60496	50	GC08M021908	6.34114	https://www.genecards.org/cgi-bin/carddisp.pl?gene=DOK2
ABR	ABR Activator Of RhoGEF And GTPase	Protein Coding	Q12979	45	GC17M001003	6.21953	https://www.genecards.org/cgi-bin/carddisp.pl?gene=ABR
SCML2	Scm Polycomb Group Protein Like 2	Protein Coding	Q9UQR0	46	GC0XM018240	6.12226	https://www.genecards.org/cgi-bin/carddisp.pl?gene=SCML2
NSG1	Neuronal Vesicle Trafficking Associated 1	Protein Coding	P42857	43	GC04P004927	5.88438	https://www.genecards.org/cgi-bin/carddisp.pl?gene=NSG1
XRRA1	X-Ray Radiation Resistance Associated 1	Protein Coding	Q6P2D8	42	GC11M074807	5.87659	https://www.genecards.org/cgi-bin/carddisp.pl?gene=XRRA1
LOC107126281	NUP98-HOXA11 Recombination Region	Functional Element		3	GC07P027183	5.58535	https://www.genecards.org/cgi-bin/carddisp.pl?gene=LOC107126281
ADGRF1	Adhesion G Protein-Coupled Receptor F1	Protein Coding	Q5T601	43	GC06M046997	5.21186	https://www.genecards.org/cgi-bin/carddisp.pl?gene=ADGRF1
TNS1	Tensin 1	Protein Coding	Q9HBL0	51	GC02M217799	5.12891	https://www.genecards.org/cgi-bin/carddisp.pl?gene=TNS1
GRAP2	GRB2 Related Adaptor Protein 2	Protein Coding	O75791	54	GC22P076090	5.07763	https://www.genecards.org/cgi-bin/carddisp.pl?gene=GRAP2
MIR543	MicroRNA 543	RNA Gene		20	GC14P116941	5.04234	https://www.genecards.org/cgi-bin/carddisp.pl?gene=MIR543
RPRD1A	Regulation Of Nuclear Pre-MRNA Domain Containing 1A	Protein Coding	Q96P16	41	GC18M035984	5.00283	https://www.genecards.org/cgi-bin/carddisp.pl?gene=RPRD1A
PTPN21	Protein Tyrosine Phosphatase Non-Receptor Type 21	Protein Coding	Q16825	52	GC14M088465	4.79046	https://www.genecards.org/cgi-bin/carddisp.pl?gene=PTPN21
STAG3L5P-PVRIG2P-PILRB	STAG3L5P-PVRIG2P-PILRB Readthrough	RNA Gene		14	GC07P100336	4.66652	https://www.genecards.org/cgi-bin/carddisp.pl?gene=STAG3L5P-PVRIG2P-PILRB
S100A16	S100 Calcium Binding Protein A16	Protein Coding	Q96FQ6	43	GC01M153606	4.66212	https://www.genecards.org/cgi-bin/carddisp.pl?gene=S100A16
MIR663A	MicroRNA 663a	RNA Gene		23	GC20M026208	4.19797	https://www.genecards.org/cgi-bin/carddisp.pl?gene=MIR663A
MIR4284	MicroRNA 4284	RNA Gene		16	GC07P073711	2.45837	https://www.genecards.org/cgi-bin/carddisp.pl?gene=MIR4284

## Sheet: OMIM416
OMIM data
Cytogenetic location	Genomic coordinates (From NCBI/GRCh38)	Gene/Locus	Gene/Locus	Gene/Locus name	Gene/Locus MIM number	Approved Symbol	Entrez Gene ID	Ensembl Gene ID	Comments	Phenotype	Phenotype MIM number	Inheritance	Pheno map key	Mouse Gene (from MGI)
1p36.33	1:1-2300000	C1DUPp36.33, DUP1p36.33	C1DUPp36.33	Chromosome 1p36.33 duplication syndrome, ATAD3 gene cluster	618815					Chromosome 1p36.33 duplication syndrome, ATAD3 gene cluster	618815	AD	4
1p36	1:1-27600000	DEL1p36, C1DELp36	DEL1p36	Chromosome 1p36 deletion syndrome, distal	607872				contiguous gene deletion syndrome	Chromosome 1p36 deletion syndrome, distal	607872	IC	4
1p36	1:1-27600000	DEL1p36, C1DELp36	DUP1p36.33	Chromosome 1p36 deletion syndrome, proximal	619343					Chromosome 1p36 deletion syndrome, proximal	619343	AD	4
1p36.33	1:1785286-1891087	GNB1, MRD42, MDS	C1DELp36	Guanine nucleotide-binding protein, beta polypeptide-1	139380	GNB1	2782	ENSG00000078369,ENST00000378609;;;ENST00000378609		Intellectual developmental disorder, autosomal dominant 42	616973	AD	3	Gnb1
1p36.33	1:1785286-1891087	GNB1, MRD42, MDS	GNB1	Guanine nucleotide-binding protein, beta polypeptide-1	139380	GNB1	2782	ENSG00000078369,ENST00000378609;;;ENST00000378609		Leukemia, acute lymphoblastic, somatic	613065		3	Gnb1
1p36.33	1:1785286-1891087	GNB1, MRD42, MDS	MRD42	Guanine nucleotide-binding protein, beta polypeptide-1	139380	GNB1	2782	ENSG00000078369,ENST00000378609;;;ENST00000378609		Myelodysplastic syndrome, somatic	614286		3	Gnb1
1p36.33	1:2184477-2212720	C1orf86, FAAP20	MDS	Chromosome 1 open reading frame 86	615183	FAAP20	199990	ENSG00000162585,ENST00000378546;;;ENST00000378546					Faap20
1p36.22	1:10946475-10982076	C1orf127	C1orf86	Chromosome 1 open reading frame 127	619700	C1orf127	148345	ENSG00000175262,ENST00000377004;;;ENST00000377004					Gm572
1p36.13	1:17406760-17439677	RCC2, KIAA1470	C1orf127	Regulator of chromosome condensation 2	609587	RCC2	55920	ENSG00000179051,ENST00000375436;;;ENST00000375436					Rcc2
1p35	1:27600001-34300000	C1DELp35, DEL1p35	FAAP20	Chromosome 1p35 deletion syndrome	617930				SRO 1.03 Mb containing 23 genes	Chromosome 1p35 deletion syndrome	617930	AD	4
1p35.3	1:28506043-28538989	CHC1, RCC1	RCC2	Regulator of chromosome condensation	179710	RCC1	1104	ENSG00000180198,ENST00000683442;;;ENST00000683442					Rcc1
1p35.2	1:32251265-32286165	LCK, IMD22	KIAA1470	Lymphocyte-specific protein tyrosine kinase	153390	LCK	3932	ENSG00000182866,ENST00000336890;;;ENST00000336890	LCK/TCRB fusion in leukemia	Immunodeficiency 22	615758	AR	3	Lck
1p34.2	1:43281877-43285857	C1orf210, TEMP	C1DELp35	Chromosome 1 open reading frame 210	620582	C1orf210	149466	ENSG00000253313,ENST00000523677;;;ENST00000523677					2610528J11Rik
1p33	1:47216290-47232335	TAL1, TCL5, SCL	DEL1p35	T-cell acute lymphocytic leukemia-1	187040	TAL1	6886	ENSG00000162367,ENST00000691006;;;ENST00000691006	proximal to MYCL1	Leukemia, T-cell acute lymphocytic, somatic	613065		3	Tal1
1p32.3	1:53196824-53214197	CPT2, IIAE4	CHC1	Carnitine palmitoyltransferase II	600650	CPT2	1376	ENSG00000157184,ENST00000371486;;;ENST00000371486	formerly at 1p13	{Encephalopathy, acute, infection-induced, 4, susceptibility to}	614212	AD, AR	3	Cpt2
1p32.3	1:53196824-53214197	CPT2, IIAE4	RCC1	Carnitine palmitoyltransferase II	600650	CPT2	1376	ENSG00000157184,ENST00000371486;;;ENST00000371486	formerly at 1p13	CPT II deficiency, infantile	600649	AR	3	Cpt2
1p32.3	1:53196824-53214197	CPT2, IIAE4	LCK	Carnitine palmitoyltransferase II	600650	CPT2	1376	ENSG00000157184,ENST00000371486;;;ENST00000371486	formerly at 1p13	CPT II deficiency, lethal neonatal	608836	AR	3	Cpt2
1p32.3	1:53196824-53214197	CPT2, IIAE4	IMD22	Carnitine palmitoyltransferase II	600650	CPT2	1376	ENSG00000157184,ENST00000371486;;;ENST00000371486	formerly at 1p13	CPT II deficiency, myopathic, stress-induced	255110	AD, AR	3	Cpt2
1p32.1	1:59990394-60073770	C1orf87, CREF	C1orf210	Chromosome 1 open reading frame 87	618860	C1orf87	127795	ENSG00000162598,ENST00000371201;;;ENST00000371201					Gm12695
1p31	1:60800001-84400000	AIR	TEMP	Acute insulin response	601676	AIR	7808			Acute insulin response	601676		2
1p22.3	1:85265776-85276632	BCL10, IMD37	TAL1	B-cell leukemia/lymphoma 10	603517	BCL10	8915	ENSG00000142867,ENST00000648566;;;ENST00000648566	mutation identified in 1 IMD37 patient	?Immunodeficiency 37	616098	AR	3	Bcl10
1p22.3	1:85265776-85276632	BCL10, IMD37	TCL5	B-cell leukemia/lymphoma 10	603517	BCL10	8915	ENSG00000142867,ENST00000648566;;;ENST00000648566	mutation identified in 1 IMD37 patient	{Lymphoma, follicular, somatic}	605027		3	Bcl10
1p22.3	1:85265776-85276632	BCL10, IMD37	SCL	B-cell leukemia/lymphoma 10	603517	BCL10	8915	ENSG00000142867,ENST00000648566;;;ENST00000648566	mutation identified in 1 IMD37 patient	{Male germ cell tumor, somatic}	273300		3	Bcl10
1p22.3	1:85265776-85276632	BCL10, IMD37	CPT2	B-cell leukemia/lymphoma 10	603517	BCL10	8915	ENSG00000142867,ENST00000648566;;;ENST00000648566	mutation identified in 1 IMD37 patient	{Mesothelioma, somatic}	156240		3	Bcl10
1p22.3	1:85265776-85276632	BCL10, IMD37	IIAE4	B-cell leukemia/lymphoma 10	603517	BCL10	8915	ENSG00000142867,ENST00000648566;;;ENST00000648566	mutation identified in 1 IMD37 patient	{Sezary syndrome, somatic}			3	Bcl10
1p22.3	1:85265776-85276632	BCL10, IMD37	C1orf87	B-cell leukemia/lymphoma 10	603517	BCL10	8915	ENSG00000142867,ENST00000648566;;;ENST00000648566	mutation identified in 1 IMD37 patient	Lymphoma, MALT, somatic	137245		3	Bcl10
1p22.1	1:92217915-92245813	C1orf146, SPO16, SCRE	CREF	Chromosome 1 open reading frame 146	618968	C1orf146	388649	ENSG00000203910,ENST00000370375;;;ENST00000370375					1700028K03Rik
1p13.2	1:111324663-111353017	C1orf88, PIFO	AIR	Chromosome 1 open reading frame 88 (pitchfork, mouse, homolog of)	614234	CIMAP3	128344	ENSG00000173947,ENST00000369738;;;ENST00000369738					Cimap3
1p11.2	1:120432204-120434109	C1orf152, COAS3	BCL10	Chromosome 1 open reading frame 152	608609	PFN1P2	767846	ENSG00000293296,ENST00000604437
1q21.1	1:143200001-147500000	DEL1q21, C1DELq21	C1orf146	Chromosome 1q21.1 deletion syndrome	612474				contiguous gene deletion syndrome	Chromosome 1q21.1 deletion syndrome	612474	AD, IC	4
1q21.1	1:143200001-147500000	DUP1q21, C1DUPq21	SPO16	Chromosome 1q21.1 duplication syndrome	612475				contiguous gene duplication syndrome	Chromosome 1q21.1 duplication syndrome	612475	AD, IC	4
1q21.2	1:149832657-149833052	H4C14, H4FN, H4F2	SCRE	H4 clustered histone 14	142750	H4C14	8370	ENSG00000270882,ENST00000578186;;;ENST00000578186	100-200 histone genes; some on chromosome 6 and 12, as well as perhaps 7				H4c2
1q21.2	1:150574558-150579610	MCL1	IMD37	Myeloid cell leukemia sequence 1 (BCL2-related)	159552	MCL1	4170	ENSG00000143384,ENST00000369026;;;ENST00000369026					Mcl1
1q21.3	1:151060397-151069544	MLLT11, AF1Q	C1orf88	Myeloid/lymphoid or mixed-lineage leukemia, translocated to, 11	604684	MLLT11	10962	ENSG00000213190,ENST00000368921;;;ENST00000368921					Mllt11
1q21.3	1:154206720-154220590	C1orf43, NS5ATP4, NICE3	C1orf152	Chromosome 1 open reading frame 43	617428	C1orf43	25912	ENSG00000143612,ENST00000368521;;;ENST00000368521					4933434E20Rik
1q22	1:156404252-156429548	C1orf61, CROC4	DEL1q21	Chromosome 1 open reading frame 61	618747	MIR9-1HG	10485	ENSG00000125462,ENST00000497824
1q23.3	1:164559184-164886047	PBX1, CAKUHED	DUP1q21	Pre-B cell leukemia transcription factor-1	176310	PBX1	5087	ENSG00000185630,ENST00000420696;;;ENST00000420696	pseudogene PBXP1 on chr.3	Congenital anomalies of kidney and urinary tract syndrome with or without hearing loss, abnormal ears, or developmental delay	617641	AD	3	Pbx1
1q41-q42	1:214400001-236400000	DEL1q41q42, C1DELq41q42	H4C14	Chromosome 1q41-q42 deletion syndrome	612530				contiguous gene deletion of 1.7Mb	Chromosome 1q41-q42 deletion syndrome	612530	IC	4
2p25.1	2:11677544-11827409	LPIN1	MCL1	Lipin 1	605518	LPIN1	23175	ENSG00000134324,ENST00000674199;;;ENST00000674199	related to LSL	Myoglobinuria, acute recurrent, autosomal recessive	268200	AR	3	Lpin1
2p24.2	2:17663812-17753810	SMC6L1, SMC6	PIFO	Structural maintenance of chromosomes 6-like 1	609387	SMC6	79677	ENSG00000163029,ENST00000448223;;;ENST00000448223					Smc6
2p23.3	2:25227874-25342590	DNMT3A, TBRS, HESJAS	COAS3	DNA methyltransferase 3A	602769	DNMT3A	1788	ENSG00000119772,ENST00000321117;;;ENST00000321117		Acute myeloid leukemia, somatic	601626		3	Dnmt3a
2p23.3	2:25227874-25342590	DNMT3A, TBRS, HESJAS	C1DELq21	DNA methyltransferase 3A	602769	DNMT3A	1788	ENSG00000119772,ENST00000321117;;;ENST00000321117		Heyn-Sproul-Jackson syndrome	618724	AD	3	Dnmt3a
2p23.3	2:25227874-25342590	DNMT3A, TBRS, HESJAS	C1DUPq21	DNA methyltransferase 3A	602769	DNMT3A	1788	ENSG00000119772,ENST00000321117;;;ENST00000321117		Tatton-Brown-Rahman syndrome	615879	AD	3	Dnmt3a
2p23.3	2:26190635-26244632	HADHA, MTPA	H4FN	Hydroxyacyl-Coenzyme A dehydrogenase/3-ketoacyl-Coenzyme A thiolase/ enoyl-Coenzyme A hydratase (trifunctional protein), alpha subunit	600890	HADHA	3030	ENSG00000084754,ENST00000380649;;;ENST00000380649		Fatty liver, acute, of pregnancy	609016	AR	3	Hadha
2p23.3	2:26190635-26244632	HADHA, MTPA	H4F2	Hydroxyacyl-Coenzyme A dehydrogenase/3-ketoacyl-Coenzyme A thiolase/ enoyl-Coenzyme A hydratase (trifunctional protein), alpha subunit	600890	HADHA	3030	ENSG00000084754,ENST00000380649;;;ENST00000380649		HELLP syndrome, maternal, of pregnancy	609016	AR	3	Hadha
2p23.3	2:26190635-26244632	HADHA, MTPA	MLLT11	Hydroxyacyl-Coenzyme A dehydrogenase/3-ketoacyl-Coenzyme A thiolase/ enoyl-Coenzyme A hydratase (trifunctional protein), alpha subunit	600890	HADHA	3030	ENSG00000084754,ENST00000380649;;;ENST00000380649		LCHAD deficiency	609016	AR	3	Hadha
2p23.3	2:26190635-26244632	HADHA, MTPA	C1orf43	Hydroxyacyl-Coenzyme A dehydrogenase/3-ketoacyl-Coenzyme A thiolase/ enoyl-Coenzyme A hydratase (trifunctional protein), alpha subunit	600890	HADHA	3030	ENSG00000084754,ENST00000380649;;;ENST00000380649		Mitochondrial trifunctional protein deficiency 1	609015	AR	3	Hadha
2p16.1-p15	2:54700001-63900000	DEL2p16.1-p15, C2DELp161-p15	C1orf61	Chromosome 2p16.1-p15 deletion syndrome	612513				contiguous gene deletion syndrome	Chromosome 2p16.1-p15 deletion syndrome	612513	IC	4
2p15	2:61477849-61538612	XPO1, CRM1	PBX1	Exportin-1 (required for chromosome region maintenance)	602559	XPO1	7514	ENSG00000082898,ENST00000401558;;;ENST00000401558					Xpo1
2p13.1	2:74514450-74517148	TLX2, HOX11L1	DEL1q41q42	T-cell leukemia, homeobox 2	604240	TLX2	3196	ENSG00000115297,ENST00000233638;;;ENST00000233638					Tlx2
2p12-p11.2	2:74800001-91800000	DEL2p12p11.2, C2DELp12p11.2	LPIN1	Chromosome 2p12-p11.2 deletion syndrome	613564				contiguous gene deletion syndrome	Chromosome 2p12-p11.2 deletion syndrome	613564	IC	4
2p11.2	2:85605254-85612066	C2orf68, HCRCN81	AF1Q	Chromosome 2 open reading frame 68	618519	C2orf68	388969	ENSG00000168887,ENST00000306336;;;ENST00000306336					0610030E20Rik
2q13	2:108719482-109842301	RANBP2, NUP358, ANE1, IIAE3	NS5ATP4	RAN-binding protein 2	601181	RANBP2	5903	ENSG00000153201,ENST00000283195;;;ENST00000283195		{Encephalopathy, acute, infection-induced, 3, susceptibility to}	608033	AD	3	Ranbp2
2q13	2:110637528-110678063	BUB1, MCPH30	CROC4	BUB1 mitotic checkpoint serine/threonine kinase	602452	BUB1	699	ENSG00000169679,ENST00000302759;;;ENST00000302759		Colorectal cancer with chromosomal instability, somatic	114500		3	Bub1
2q13	2:110637528-110678063	BUB1, MCPH30	CAKUHED	BUB1 mitotic checkpoint serine/threonine kinase	602452	BUB1	699	ENSG00000169679,ENST00000302759;;;ENST00000302759		Microcephaly 30, primary, autosomal recessive	620183	AR	3	Bub1
2q14.1	2:112645939-112663825	SLC20A1, GLVR1	C1DELq41q42	Solute carrier family 20, phosphate transporter, member 1 (Gibbon ape leukemia virus receptor-1)	137570	SLC20A1	6574	ENSG00000144136,ENST00000272542;;;ENST00000272542					Slc20a1
2q31.1	2:168900001-177100000	DUP2q31.1, C2DUPq31.1	NICE3	Chromosome 2q31.1 duplication syndrome	613681				duplication of 9 HOXD genes and MTX2	Chromosome 2q31.1 duplication syndrome	613681	AD	4
2q31.2	2:177100001-179700000	DEL2q31	SMC6L1	Chromosome 2q31.2 deletion syndrome	612345				contiguous gene deletion syndrome	Chromosome 2q31.2 deletion syndrome	612345		4
2q33.1	2:199911293-199928273	C2orf69, COXPD53	DNMT3A	Chromosome 2 open reading frame 69	619219	C2orf69	205327	ENSG00000178074,ENST00000319974;;;ENST00000319974		Combined oxidative phosphorylation deficiency 53	619423	AR	3	1700066M21Rik
2q33.1	2:201451740-201480846	STRADB, ILPIP, ALS2CR2	HADHA	STE20-related kinase adaptor beta	607333	STRADB	55437	ENSG00000082146,ENST00000194530;;;ENST00000194530	pseudogenes on chromosomes 1 and 9				Stradb
2q33.2	2:202912275-202988263	ALS2CR8, CARF	SMC6	Amyotrophic lateral sclerosis 2 chromosome region, candidate 8 (calcium response factor)	607586	CARF	79800	ENSG00000138380,ENST00000438828;;;ENST00000438828					Carf
2q33.3	2:208165347-208190030	C2orf80, GONDA1	TBRS	Chromosome 2 open reading frame 80	615536	C2orf80	389073	ENSG00000188674,ENST00000341287;;;ENST00000341287					D630023F18Rik
2q34-q36	2:208200001-230100000	DUP2q35, C2DUPq35, SDTY1, SD1	MTPA	Chromosome 2q35 duplication syndrome (syndactyly, type I)	185900				phenotypes due to different-sized duplications of 2q35	Craniosynostosis, Philadelphia type, with syndactyly	185900	AD	4
2q34-q36	2:208200001-230100000	DUP2q35, C2DUPq35, SDTY1, SD1	HESJAS	Chromosome 2q35 duplication syndrome (syndactyly, type I)	185900				phenotypes due to different-sized duplications of 2q35	Syndactyly, type 1	185900	AD	4
2q34	2:208200001-214500000	TCL4	DEL2p16.1-p15	T-cell leukemia/lymphoma-4	186860		6946			Leukemia/lymphoma, T-cell	186860		2
2q34	2:211375717-212538802	ERBB4, HER4, ALS19	XPO1	Avian erythroblastic leukemia viral (v-erb-b2) oncogene homolog 4	600543	ERBB4	2066	ENSG00000178568,ENST00000342788;;;ENST00000342788		Amyotrophic lateral sclerosis 19	615515	AD	3	Erbb4
2q37	2:230100001-242193529	BDMR, C2DELq37, DEL2q37	TLX2	Chromosome 2q37 deletion syndrome	600430					Chromosome 2q37 deletion syndrome	600430	AD	4
3pter-p25	3:1-16300000	DEL3pterp25, C3DELpterp25	DEL2p12p11.2	3p- syndrome (chromosome 3pter-p25 deletion syndrome)	613792				contiguous gene deletion syndrome	3p- syndrome	613792	AD	4
3p26.2	3:3126940-3153435	TRNT1, SIFD, RPEM	C2orf68	tRNA nucleotidyltransferase, CCA-adding, 1	612907	TRNT1	51095	ENSG00000072756,ENST00000251607;;;ENST00000251607	pseudogenes on chromosomes 1 and 22	Retinitis pigmentosa and erythrocytic microcytosis	616959	AR	3	Trnt1
3p26.2	3:3126940-3153435	TRNT1, SIFD, RPEM	RANBP2	tRNA nucleotidyltransferase, CCA-adding, 1	612907	TRNT1	51095	ENSG00000072756,ENST00000251607;;;ENST00000251607	pseudogenes on chromosomes 1 and 22	Sideroblastic anemia with B-cell immunodeficiency, periodic fevers, and developmental delay	616084	AR	3	Trnt1
3p25.1	3:14675141-14773036	C3orf20	BUB1	Chromosome 3 open reading frame 20	619992	C3orf20	84077	ENSG00000131379,ENST00000253697;;;ENST00000253697					4930590J08Rik
3p24.2	3:24117153-24495708	THRB, ERBA2, THR1, PRTH	SLC20A1	Thyroid hormone receptor, beta (avian erythroblastic leukemia viral (v-erb-a) oncogene homolog-2)	190160	THRB	7068	ENSG00000151090,ENST00000646209;;;ENST00000646209		Thyroid hormone resistance	188570	AD	3	Thrb
3p24.2	3:24117153-24495708	THRB, ERBA2, THR1, PRTH	DUP2q31.1	Thyroid hormone receptor, beta (avian erythroblastic leukemia viral (v-erb-a) oncogene homolog-2)	190160	THRB	7068	ENSG00000151090,ENST00000646209;;;ENST00000646209		Thyroid hormone resistance, autosomal recessive	274300	AR	3	Thrb
3p24.2	3:24117153-24495708	THRB, ERBA2, THR1, PRTH	DEL2q31	Thyroid hormone receptor, beta (avian erythroblastic leukemia viral (v-erb-a) oncogene homolog-2)	190160	THRB	7068	ENSG00000151090,ENST00000646209;;;ENST00000646209		Thyroid hormone resistance, selective pituitary	145650	AD	3	Thrb
3p21.31	3:49412423-49416476	TCTA	C2DELp161-p15	T-cell leukemia translocation altered gene	600690	TCTA	6988	ENSG00000145022,ENST00000273590;;;ENST00000273590					Tcta
3q13.2	3:112086389-112136381	C3orf52, TTMP, HYPT15	CRM1	Chromosome 3 open reading frame 52	611956	C3orf52	79669	ENSG00000114529,ENST00000264848;;;ENST00000264848		Hypotrichosis 15	620177	AR	3	BC016579
3q13.31	3:113700001-117600000	DEL3q13.31, C13DELq13.31	HOX11L1	Chromosome 3q13.31 deletion syndrome	615433					Chromosome 3q13.31 deletion syndrome	615433	AD	4
3q21.3	3:128479422-128493201	GATA2, DCML, MONOMAC, IMD21	C2DELp12p11.2	GATA-binding protein-2	137295	GATA2	2624	ENSG00000179348,ENST00000341105;;;ENST00000341105		{Leukemia, acute myeloid, susceptibility to}	601626	AD, SMu	3	Gata2
3q21.3	3:128479422-128493201	GATA2, DCML, MONOMAC, IMD21	HCRCN81	GATA-binding protein-2	137295	GATA2	2624	ENSG00000179348,ENST00000341105;;;ENST00000341105		{Myelodysplastic syndrome, susceptibility to}	614286		3	Gata2
3q21.3	3:128479422-128493201	GATA2, DCML, MONOMAC, IMD21	NUP358	GATA-binding protein-2	137295	GATA2	2624	ENSG00000179348,ENST00000341105;;;ENST00000341105		Emberger syndrome	614038	AD	3	Gata2
3q21.3	3:128479422-128493201	GATA2, DCML, MONOMAC, IMD21	MCPH30	GATA-binding protein-2	137295	GATA2	2624	ENSG00000179348,ENST00000341105;;;ENST00000341105		Immunodeficiency 21	614172	AD	3	Gata2
3q22.3	3:138160988-138174921	DBR1, XGIP	GLVR1	Debranching RNA lariats 1	607024	DBR1	51163	ENSG00000138231,ENST00000260803;;;ENST00000260803		{Encephalitis, acute, infection (viral)-induced, susceptibility to, 11}	619441	AR	3	Dbr1
3q22.3	3:138160988-138174921	DBR1, XGIP	C2DUPq31.1	Debranching RNA lariats 1	607024	DBR1	51163	ENSG00000138231,ENST00000260803;;;ENST00000260803		Xerosis and growth failure with immune and pulmonary dysfunction syndrome	620510	AR	3	Dbr1
3q25.2	3:155024202-155183729	MME, CD10, CALLA, NEP, CMT2T, SCA43	ANE1	Membrane metallo-endopeptidase (common acute lymphocytic leukemia antigen)	120520	MME	4311	ENSG00000196549,ENST00000360490;;;ENST00000360490	mutation identified in 1 SCA43 family	?Spinocerebellar ataxia 43	617018	AD	3	Mme
3q25.2	3:155024202-155183729	MME, CD10, CALLA, NEP, CMT2T, SCA43	IIAE3	Membrane metallo-endopeptidase (common acute lymphocytic leukemia antigen)	120520	MME	4311	ENSG00000196549,ENST00000360490;;;ENST00000360490	mutation identified in 1 SCA43 family	Charcot-Marie-Tooth disease, axonal, type 2T	617017	AD, AR	3	Mme
3q25.31	3:155762617-155806278	C3orf33	C2orf69	Chromosome 3 open reading frame 33	619654	C3orf33	285315	ENSG00000174928,ENST00000340171;;;ENST00000340171					E130311K13Rik
3q25.32	3:158571194-158606456	MLF1	STRADB	Myeloid leukemia factor-1	601402	MLF1	4291	ENSG00000178053,ENST00000466246;;;ENST00000466246					Mlf1
3q25.33	3:160399650-160434953	CAPC	ALS2CR8	Chromosome-associated protein C	605575	SMC4	10051	ENSG00000113810,ENST00000357388;;;ENST00000357388					Smc4
3q27.3-q28	3:188153021-188890671	LPP	C2orf80	Lipoma-preferred-partner gene	600700	LPP	4026	ENSG00000145012,ENST00000617246;;;ENST00000617246	fused with HMGIC in lipoma; fused with MLL in leukemia	Leukemia, acute myeloid	601626	AD, SMu	3	Lpp
3q27.3-q28	3:188153021-188890671	LPP	DUP2q35	Lipoma-preferred-partner gene	600700	LPP	4026	ENSG00000145012,ENST00000617246;;;ENST00000617246	fused with HMGIC in lipoma; fused with MLL in leukemia	Lipoma			3	Lpp
3q29	3:192600001-198295559	DEL3q29, MICRODEL3q29	TCL4	Chromosome 3q29 microdeletion syndrome	609425				contiguous gene deletion syndrome	Chromosome 3q29 microdeletion syndrome	609425	IC	4
3q29	3:192600001-198295559	DUP3q29, MICRODUP3q29	COXPD53	Chromosome 3q29 microduplication syndrome	611936				contiguous gene duplication syndrome	Chromosome 3q29 microduplication syndrome	611936	AD	4
4p16.3	4:2036554-2043964	C4orf48	ILPIP	chromosome 4 open reading frame 48	614690	NICOL1	401115	ENSG00000243449,ENST00000409248;;;ENST00000409248					Nicol1
4q12	4:54009789-54091879	CHIC2, BTL	CARF	Cysteine-rich hydrophobic domain 2 (Brx-like gene translocated in leukemia)	604332	CHIC2	26511	ENSG00000109220,ENST00000263921;;;ENST00000263921		{Leukemia, acute myeloid}	601626	AD, SMu	3	Chic2
4q12	4:54657957-54740715	KIT, PBT, MASTC	GONDA1	Hardy-Zuckerman 4 feline sarcoma (v-kit) oncogene	164920	KIT	3815	ENSG00000157404,ENST00000288135;;;ENST00000288135	same 700bp segment as PDGFRA	Gastrointestinal stromal tumor, familial	606764	AD, IC	3	Kit
4q12	4:54657957-54740715	KIT, PBT, MASTC	C2DUPq35	Hardy-Zuckerman 4 feline sarcoma (v-kit) oncogene	164920	KIT	3815	ENSG00000157404,ENST00000288135;;;ENST00000288135	same 700bp segment as PDGFRA	Germ cell tumors, somatic	273300		3	Kit
4q12	4:54657957-54740715	KIT, PBT, MASTC	SDTY1	Hardy-Zuckerman 4 feline sarcoma (v-kit) oncogene	164920	KIT	3815	ENSG00000157404,ENST00000288135;;;ENST00000288135	same 700bp segment as PDGFRA	Leukemia, acute myeloid, somatic	601626		3	Kit
4q12	4:54657957-54740715	KIT, PBT, MASTC	SD1	Hardy-Zuckerman 4 feline sarcoma (v-kit) oncogene	164920	KIT	3815	ENSG00000157404,ENST00000288135;;;ENST00000288135	same 700bp segment as PDGFRA	Mastocytosis, cutaneous	154800	AD	3	Kit
4q12	4:54657957-54740715	KIT, PBT, MASTC	ALS2CR2	Hardy-Zuckerman 4 feline sarcoma (v-kit) oncogene	164920	KIT	3815	ENSG00000157404,ENST00000288135;;;ENST00000288135	same 700bp segment as PDGFRA	Mastocytosis, systemic, somatic	154800		3	Kit
4q12	4:54657957-54740715	KIT, PBT, MASTC	ERBB4	Hardy-Zuckerman 4 feline sarcoma (v-kit) oncogene	164920	KIT	3815	ENSG00000157404,ENST00000288135;;;ENST00000288135	same 700bp segment as PDGFRA	Piebaldism	172800	AD	3	Kit
4q21	4:75300001-87100000	DEL4q21, C4DELq21	BDMR	Chromosome 4q21 deletion syndrome	613509				contiguous gene deletion if at least 30 genes	Chromosome 4q21 deletion syndrome	613509	IC	4
4q21.1	4:76021118-76023497	CXCL10, INP10	DEL3pterp25	Chemokine, C-X-C motif, ligand 10 (interferon-inducible cytokine IP-10)	147310	CXCL10	3627	ENSG00000169245,ENST00000306602;;;ENST00000306602	?involved in monocytic leukemia with t(4;11)(q21;q23)				Cxcl10
4q23	4:99636529-99657828	C4orf54, LOC285556, FOPV	TRNT1	Chromosome 4 open reading frame 54	617881	C4orf54	285556	ENSG00000248713,ENST00000511828;;;ENST00000511828					1110002E22Rik
4q26	4:119296419-119304445	C4orf3, ALN	C3orf20	Chromosome 4 open reading frame 3	620530	C4orf3	401152	ENSG00000164096,ENST00000504110;;;ENST00000504110					1810037I17Rik
4q32.1-q32.2	4:154600001-163600000	TRIP4q32.1q32.2, C4TRIPq32.1q32.2	HER4	Chromosome 4q32.1-q32.2 triplication syndrome	613603					Chromosome 4q32.1-q32.2 triplication syndrome	613603	AD	4
4q32.1	4:158666675-158672056	C4orf46, RCDG1	C2DELq37	Chromosome 4 open reading frame 46	616210	C4orf46	201725	ENSG00000205208,ENST00000379205;;;ENST00000379205					4930579G24Rik
4q34.1	4:173331376-173334358	HMGB2, HMG2	C3DELpterp25	High-mobility group box 2 (high-mobility group (nonhistone chromosomal) protein 2)	163906	HMGB2	3148	ENSG00000164104,ENST00000296503;;;ENST00000296503					Hmgb2
5p15.33	5:1253167-1295068	TERT, TCS1, EST2, DKCA2, DKCB4, PFBMFT1, CMM9	SIFD	Telomerase reverse transcriptase	187270	TERT	7015	ENSG00000164362,ENST00000310581;;;ENST00000310581	deleted in cri du chat	{Leukemia, acute myeloid}	601626	AD, SMu	3	Tert
5p15.33	5:1253167-1295068	TERT, TCS1, EST2, DKCA2, DKCB4, PFBMFT1, CMM9	ALS19	Telomerase reverse transcriptase	187270	TERT	7015	ENSG00000164362,ENST00000310581;;;ENST00000310581	deleted in cri du chat	{Melanoma, cutaneous malignant, 9}	615134	AD	3	Tert
5p15.33	5:1253167-1295068	TERT, TCS1, EST2, DKCA2, DKCB4, PFBMFT1, CMM9	DEL2q37	Telomerase reverse transcriptase	187270	TERT	7015	ENSG00000164362,ENST00000310581;;;ENST00000310581	deleted in cri du chat	Dyskeratosis congenita, autosomal dominant 2	613989	AD, AR	3	Tert
5p15.33	5:1253167-1295068	TERT, TCS1, EST2, DKCA2, DKCB4, PFBMFT1, CMM9	C13DELq13.31	Telomerase reverse transcriptase	187270	TERT	7015	ENSG00000164362,ENST00000310581;;;ENST00000310581	deleted in cri du chat	Dyskeratosis congenita, autosomal recessive 4	613989	AD, AR	3	Tert
5p15.33	5:1253167-1295068	TERT, TCS1, EST2, DKCA2, DKCB4, PFBMFT1, CMM9	RPEM	Telomerase reverse transcriptase	187270	TERT	7015	ENSG00000164362,ENST00000310581;;;ENST00000310581	deleted in cri du chat	Pulmonary fibrosis and/or bone marrow failure syndrome, telomere-related, 1	614742	AD	3	Tert
5p14	5:18400001-28900000	MLVI2	THRB	Moloney leukemia virus integration site-2	157960		4309
5p13	5:28900001-42500000	DUP5p13, C5DUPp13	TCTA	Chromosome 5p13 duplication syndrome	613174					Chromosome 5p13 duplication syndrome	613174	IC	4
5p13.1	5:38474668-38608403	LIFR, STWS, SWS, SJS2	C3orf52	Leukemia inhibitory factor receptor	151443	LIFR	3977	ENSG00000113594,ENST00000453190;;;ENST00000453190		Stuve-Wiedemann syndrome/Schwartz-Jampel type 2 syndrome	601559	AR	3	Lifr
5q12	5:59600001-67400000	DEL5q12, C5DELq12	DEL3q13.31	Chromosome 5q12 deletion syndrome	615668					Chromosome 5q12 deletion syndrome	615668	AD	4
5q14.3	5:88717117-88904105	MEF2C, C5DELq14.3, DEL5q14.3, NEDHSIL	ERBA2	MADS box transcription enhancer factor 2, polypeptide C (myocyte enhancer factor 2C)	600662	MEF2C	4208	ENSG00000081189,ENST00000504921;;;ENST00000504921		Chromosome 5q14.3 deletion syndrome	613443	AD	4	Mef2c
5q14.3	5:88717117-88904105	MEF2C, C5DELq14.3, DEL5q14.3, NEDHSIL	THR1	MADS box transcription enhancer factor 2, polypeptide C (myocyte enhancer factor 2C)	600662	MEF2C	4208	ENSG00000081189,ENST00000504921;;;ENST00000504921		Neurodevelopmental disorder with hypotonia, stereotypic hand movements, and impaired language	613443	AD	3	Mef2c
5q23-q35	5:115900001-181538259	SCZD1	PRTH	Schizophrenia susceptibility locus, chromosome 5-related	181510	SCZD1	6377		max lod at D5S820	{Schizophrenia}	181500	AD	2
5q31.3	5:142770377-143229011	ARHGAP26, GRAF	TTMP	RHO GTPase-activating protein 26	605370	ARHGAP26	23092	ENSG00000145819,ENST00000645722;;;ENST00000645722		Leukemia, juvenile myelomonocytic, somatic	607785		3	Arhgap26
5q33.2	5:154682979-154817605	LARP1, LARP, KIAA0731	HYPT15	La ribonucleoprotein 1, translational regulator	612059	LARP1	23367	ENSG00000155506,ENST00000518297;;;ENST00000518297	incorrectly mapped to chromosome 10				Larp1
5q35.1	5:171309248-171312139	TLX3, HOX11L2, RNX	GATA2	T-cell leukemia, homeobox 3	604640	TLX3	30012	ENSG00000164438,ENST00000296921;;;ENST00000296921	activated in T-cell ALL				Tlx3
5q35.1	5:171387116-171410900	NPM1	DBR1	Nucleophosmin 1 (nucleolar phosphoprotein B23, numatrin)	164040	NPM1	4869	ENSG00000181163,ENST00000296930;;;ENST00000296930	fused with RARA in APL	Leukemia, acute myeloid, somatic	601626		3	Npm1
5q35.2	5:173607145-173616650	BOD1, FAM44B	MME	Biorientation of chromosomes in cell division 1	616745	BOD1	91272	ENSG00000145919,ENST00000311086;;;ENST00000311086					Bod1
6p25	6:1-7100000	CLLS4	C3orf33	Leukemia, chronic lymphocytic susceptibility to, 4	612558	CLLS4	100270643		associated with rs872071	{Leukemia, chronic lymphocytic susceptibility to, 4}	612558		2
6pter-p24	6:1-13400000	DEL6pter, C6DELpter	DCML	Chromosome 6pter-p24 deletion syndrome	612582					Chromosome 6pter-p24 deletion syndrome	612582	IC	4
6p25.1	6:4706138-4955544	CDYL	XGIP	Chromodomain protein on Y chromosome-like	603778	CDYL	9425	ENSG00000153046,ENST00000397588;;;ENST00000397588					Cdyl
6p23	6:13400001-15200000	SCZD3	CD10	Schizophrenia susceptibility locus, chromosome 6-related	600511	SCZD3	6365		?same as DTNBP1; cognitive deficit type	{Schizophrenia}	181500	AD	2
6p22.3	6:18223860-18264530	DEK, D6S231E	MONOMAC	DEK oncogene	125264	DEK	7913	ENSG00000124795,ENST00000652689;;;ENST00000652689	fused with CAN in t(6;9)	Leukemia, acute nonlymphocytic	125264		2	Dek
6p21.33	6:30617840-30626392	MRPS18B, MRPS18-2	CMT2T	Mitochondrial ribosomal protein S18B	611982	MRPS18B	28973	ENSG00000204568,ENST00000259873;;;ENST00000259873	pseudogenes on chromosomes 1 and 2				Mrps18b
6p21.33	6:31111223-31112575	C6orf15, STG	CALLA	Chromosome 6 open reading frame 15	611401	C6orf15	29113	ENSG00000204542,ENST00000259870;;;ENST00000259870					2300002M23Rik
6p21.33	6:31815543-31817942	HSPA1A	IMD21	Heat-shock 70kD protein-1A	140550	HSPA1A	3303	ENSG00000204389,ENST00000375651;;;ENST00000375651	also 14q22-q24, chr.21, and at least 1 other chromosome				Hspa1a
6p21.32	6:32184733-32190202	PBX2, HOX12, G17	SCA43	Pre-B-cell leukemia transcription factor-2	176311	PBX2	5089	ENSG00000204304,ENST00000375050;;;ENST00000375050					Pbx2
6p21.31	6:34587288-34696767	C6orf106	NEP	Chromosome 6 open reading frame 106	612217	ILRUN	64771	ENSG00000196821,ENST00000374023;;;ENST00000374023					Ilrun
6p21.1	6:42101119-42142620	C6orf132, lncCCLM	MLF1	Chromosome 6 open reading frame 132	620839	C6orf132	647024	ENSG00000188112,ENST00000341865;;;ENST00000341865					AI661453
6p21.1	6:42206807-42217861	MRPS10	CAPC	Mitochondrial ribosomal protein S10	611976	MRPS10	55173	ENSG00000048544,ENST00000053468;;;ENST00000053468	5 pseudogenes on chromosomes 1, 3, and 9				Mrps10
6q11-q14	6:59800001-87300000	DEL6q11q14, C6DELq11q14	LPP	Chromosome 6q11-q14 deletion syndrome	613544				contiguous gene deletion syndrome	Chromosome 6q11-q14 deletion syndrome	613544	IC	4
6q13-q26	6:69200001-164100000	SCZD5	DEL3q29	Schizophrenia susceptibility locus, chromosome 6q-related	603175				max lod at D6S1626 and D6S292	{Schizophrenia}	181500	AD	2
6q16.2	6:99592885-99593339	DHS6S1, MCDR1, PBCRA	DUP3q29	DNase1 hypersensitivity, chromosome 6, site 1	616842		111365204		upstream of PRDM13 and CCNC	Chorioretinal atrophy, progressive bifocal	600790	AD	3
6q16.2	6:99592885-99593339	DHS6S1, MCDR1, PBCRA	C4orf48	DNase1 hypersensitivity, chromosome 6, site 1	616842		111365204		upstream of PRDM13 and CCNC	Macular dystrophy 1	136550	AD	3
6q22.31	6:123803865-124825640	NKAIN2, TCBA	MICRODEL3q29	Na+/K+ transporting ATPase interacting 2	609758	NKAIN2	154215	ENSG00000188580,ENST00000368417;;;ENST00000368417	fused with SUSP1 in T-cell lymphoma/leukemia				Nkain2
6q23.2	6:132769370-132798637	C6orf192	MICRODUP3q29	Chromosome 6 open reading frame 192	613361	SLC18B1	116843	ENSG00000146409,ENST00000275227;;;ENST00000275227					Slc18b1
6q23.3	6:135181308-135219172	MYB	C4TRIPq32.1q32.2	Avian myeloblastosis viral (v-myb) oncogene homolog	189990	MYB	4602	ENSG00000118513,ENST00000341911;;;ENST00000341911		{T-cell acute lymphoblastic leukemia}			3	Myb
6q24-q25	6:138300001-160600000	DEL6q24q25, C6DELq25q25	ALN	Chromosome 6q24-q25 deletion syndrome	612863					Chromosome 6q25-q25 deletion syndrome	612863	AD	4
6q27	6:169702126-169706360	C6orf120	CHIC2	Chromosome 6 open reading frame 120	616987	C6orf120	387263	ENSG00000185127,ENST00000332290;;;ENST00000332290					1600012H06Rik
7p15.3	7:25125772-25180354	C7orf31	KIT	Chromosome 7 open reading frame 31	616071	SPMIP4	136895	ENSG00000153790,ENST00000283905;;;ENST00000283905					Spmip4
7p15.2	7:27162438-27165537	HOXA9, HOX1G	DEL4q21	Homeobox A9	142956	HOXA9	3205	ENSG00000078399,ENST00000343483;;;ENST00000343483	homolog of Drosophila Abd-B; fused to NUP98 in myeloid leukemia				Hoxa9
7p14.1	7:40135005-41038816	C7orf10, GA3	CXCL10	Chromosome 7 open reading frame 10	609187	SUGCT	79783	ENSG00000175600,ENST00000335693;;;ENST00000335693		Glutaric aciduria III	231690	AR	3	Sugct
7p13-q32	7:43300001-132900000	SRS2	C4orf54	Silver-Russell syndrome	618905				maternal uniparental disomy of chromosome 7; 7p13-p11.2 and 7q32 have been implicated	Silver-Russell syndrome 2	618905	AD	4
7p12-cen	7:45400001-60100001	TTIM1	C4orf3	T-cell tumor invasion and metastasis-1 (invasion-metastasis of neoplasms, chromosome 7 determined)	147830
7p12.2	7:49000001-50500000	ALL2	BTL	Leukemia, acute lymphoblastic, susceptibility to, 2	613067	ALL2	100310786		associated with rs11978267	{Leukemia, acute lymphoblastic, susceptibility to, 2}	613067		2
7q11.23	7:72700001-77900000	DEL7q11.23, C7DELq11.23	PBT	Chromosome 7q11.23 deletion syndrome, distal, 1.2Mb	613729				contiguous gene deletion syndrome	Chromosome 7q11.23 deletion syndrome, distal, 1.2Mb	613729		4
7q11.23	7:72700001-77900000	DUP7q11.23, C7DUPq11.23	C4DELq21	Chromosome 7q11.23 duplication syndrome	609757					Chromosome 7q11.23 duplication syndrome	609757	AD	4
7q11.23	7:72700001-77900000	WBS, WMS, WS, DEL7q11, C7DELq11	INP10	Williams-Beuren syndrome (chromosome 7q11.23 deletion syndrome)	194050				contiguous gene syndrome	Williams-Beuren syndrome	194050	AD	4
7q11.23	7:73735069-73736000	WBSCR26	LOC285556	Williams-Beuren syndrome chromosome region 26	612545	BICDL3P	171022
7q11.23	7:73834590-73842516	WBSCR27	MASTC	Williams-Beuren syndrome chromosome region 27	612546	METTL27	155368	ENSG00000165171,ENST00000297873;;;ENST00000297873					Mettl27
7q11.23	7:73860848-73865890	WBSCR28	RCDG1	Williams-Beuren syndrome chromosome region 28	612547	TMEM270	135886	ENSG00000175877,ENST00000320531;;;ENST00000320531					Tmem270
7q21.12	7:87503017-87713295	ABCB1, PGY1, MDR1, IBD13, ENPAT	HMG2	ATP-binding cassette, subfamily B, member 1 (P-glycoprotein-1/multiple drug resistance-1)	171050	ABCB1	5243	ENSG00000085563,ENST00000622132;;;ENST00000622132		{Colchicine resistance}	120080		3	Abcb1a,Abcb1b
7q21.12	7:87503017-87713295	ABCB1, PGY1, MDR1, IBD13, ENPAT	FOPV	ATP-binding cassette, subfamily B, member 1 (P-glycoprotein-1/multiple drug resistance-1)	171050	ABCB1	5243	ENSG00000085563,ENST00000622132;;;ENST00000622132		{Inflammatory bowel disease 13}	612244		3	Abcb1a,Abcb1b
7q21.12	7:87503017-87713295	ABCB1, PGY1, MDR1, IBD13, ENPAT	C5DUPp13	ATP-binding cassette, subfamily B, member 1 (P-glycoprotein-1/multiple drug resistance-1)	171050	ABCB1	5243	ENSG00000085563,ENST00000622132;;;ENST00000622132		Encephalopathy, acute transient	620950	AR	3	Abcb1a,Abcb1b
7q21.2	7:93099518-93117979	SAMD9, NFTC, MIRAGE, M7MLS2	TRIP4q32.1q32.2	Sterile alpha motif domain-containing protein 9	610456	SAMD9	54809	ENSG00000205413,ENST00000379958;;;ENST00000379958		MIRAGE syndrome	617053	AD	3
7q21.2	7:93099518-93117979	SAMD9, NFTC, MIRAGE, M7MLS2	C4orf46	Sterile alpha motif domain-containing protein 9	610456	SAMD9	54809	ENSG00000205413,ENST00000379958;;;ENST00000379958		Monosomy 7 myelodysplasia and leukemia syndrome 2	619041	AD	3
7q21.2	7:93099518-93117979	SAMD9, NFTC, MIRAGE, M7MLS2	HMGB2	Sterile alpha motif domain-containing protein 9	610456	SAMD9	54809	ENSG00000205413,ENST00000379958;;;ENST00000379958		Tumoral calcinosis, familial, normophosphatemic	610455	AR	3
7q21.2	7:93130056-93148385	SAMD9L, ATXPC, M7MLS1, SCA49	TERT	Sterile alpha motif domain-containing 9-like	611170	SAMD9L	219285	ENSG00000177409,ENST00000318238;;;ENST00000318238	mutation identified in 1 SCA49 family	?Spinocerebellar ataxia 49	619806	AD	3	Samd9l
7q21.2	7:93130056-93148385	SAMD9L, ATXPC, M7MLS1, SCA49	MLVI2	Sterile alpha motif domain-containing 9-like	611170	SAMD9L	219285	ENSG00000177409,ENST00000318238;;;ENST00000318238	mutation identified in 1 SCA49 family	Ataxia-pancytopenia syndrome	159550	AD	3	Samd9l
7q21.2	7:93130056-93148385	SAMD9L, ATXPC, M7MLS1, SCA49	TCS1	Sterile alpha motif domain-containing 9-like	611170	SAMD9L	219285	ENSG00000177409,ENST00000318238;;;ENST00000318238	mutation identified in 1 SCA49 family	Monosomy 7 myelodysplasia and leukemia syndrome 1	252270	AD	3	Samd9l
7q36.3	7:155200001-159345973	SCZD16, C16DUPq36.3, DUP7q36.3	EST2	Chromosome 7q36.3 duplication syndrome, 362kb	613959				362kb duplication that includes VIPR2	Schizophrenia 16	613959		4
7q36.3	7:155356988-155367933	BLACE	DKCA2	B-cell acute lymphoblastic leukemia-expressed gene	608450	BLACE	338436	ENSG00000204960,ENST00000378120
7q36.3	7:156472099-156640535	C7orf13	DKCB4	Chromosome 7 open reading frame 13	610242	RNF32-DT	100506380	ENSG00000182648,ENST00000660473	overlaps RNF32 on the opposite strand
8p21	8:19200001-29000000	SCZD6	PFBMFT1	Schizophrenia susceptibility locus, chromosome 8p-related	603013	SCZD6	8400		?neuregulin 1	{Schizophrenia}	181500	AD	2
8p11	8:36700001-45200000	SCLL	CMM9	Chromosome 8p11 myeloproliferative syndrome (stem cell leukemia/lymphoma)	613523				translocation of FGFR1 (8p11) and various partners	Chromosome 8p11 myeloproliferative syndrome	613523		4
8p11.23	8:38142700-38150952	STAR	DUP5p13	Steroidogenic acute regulatory protein	600617	STAR	6770	ENSG00000147465,ENST00000276449;;;ENST00000276449		Lipoid adrenal hyperplasia	201710	AR	3	Star
8q12.2-q21.2	8:60600001-85900000	DEL8q12q21, C8DELq12q21	LIFR	Bor-Duane hydrocephalus contiguous gene syndrome (chromosome 8q12.1-q21.2 deletion syndrome)	600257					Bor-Duane hydrocephalus contiguous gene syndrome	600257	AD	4
8q13	8:65100001-72000000	DEL8q13, C8DELq13	STWS	Mesomelia-synostoses syndrome (Chromosome 8q13 deletion syndrome)	600383				contiguous gene deletion of SULF1 and SLCO5A1	Mesomelia-synostoses syndrome	600383	AD	4
8q21.11	8:72000001-74600000	DEL8q21.11, C8DELq21.11	SWS	Chromosome 8q21.11 deletion syndrome	614230				contiguous gene deletion; minimal region (GRCh37, 8:77226464-77766239)	Chromosome 8q21.11 deletion syndrome	614230	AD, IC	4
8q21.3	8:89933331-89984667	NBN, NBS1	SJS2	Nibrin	602667	NBN	4683	ENSG00000104320,ENST00000265433;;;ENST00000265433		Aplastic anemia	609135		3	Nbn
8q21.3	8:89933331-89984667	NBN, NBS1	C5DELq12	Nibrin	602667	NBN	4683	ENSG00000104320,ENST00000265433;;;ENST00000265433		Leukemia, acute lymphoblastic	613065		3	Nbn
8q21.3	8:89933331-89984667	NBN, NBS1	C5DELq14.3	Nibrin	602667	NBN	4683	ENSG00000104320,ENST00000265433;;;ENST00000265433		Nijmegen breakage syndrome	251260	AR	3	Nbn
8q22.1	8:92300001-97900000	DUP8q22.1, C8DUPq22.1	DEL5q14.3	Chromosome 8q22.1 duplication syndrome (Leri pleonosteosis)	151200				duplication of 0.9-1.2 Mb on 8q22.1	Leri pleonosteosis chromosome duplication syndrome	151200	AD	4
8q22.1	8:92300001-97900000	NMLFS, DEL8q22.1, C8DELq22.1	NEDHSIL	Nablus mask-like facial syndrome (chromosome 8q22.1 deletion syndrome)	608156					Nablus mask-like facial syndrome	608156	AD	4
8q22.3	8:103140725-103230305	BAALC	DEL5q12	Brain and acute leukemia gene, cytoplasmic	606602	BAALC	79870	ENSG00000164929,ENST00000309982;;;ENST00000309982					Baalc
8q24.3	8:139931420-139933944	C8orf17, MOST1	MEF2C	Chromosome 8 open reading frame 17	616992	C8orf17	100507249	ENSG00000250733,ENST00000507535
9p	9:1-43000001	DEL9p, C9DELp	SCZD1	Chromosome 9p deletion syndrome	158170					Chromosome 9p deletion syndrome	158170	AD	4
9p24.3	9:1-2200000	DEL9p24.3, C9DELp24.3, SRXY4	ARHGAP26	Chromosome 9p24.3 deletion syndrome	154230					46XY sex reversal 4	154230	IC	4
9p24.1	9:4984390-5129948	JAK2, THCYT3	LARP1	Janus kinase 2 (a protein-tyrosine kinase)	147796	JAK2	3717	ENSG00000096968,ENST00000381652;;;ENST00000381652		{Budd-Chiari syndrome, somatic}	600880		3	Jak2
9p24.1	9:4984390-5129948	JAK2, THCYT3	TLX3	Janus kinase 2 (a protein-tyrosine kinase)	147796	JAK2	3717	ENSG00000096968,ENST00000381652;;;ENST00000381652		Erythrocytosis, somatic	133100		3	Jak2
9p24.1	9:4984390-5129948	JAK2, THCYT3	NPM1	Janus kinase 2 (a protein-tyrosine kinase)	147796	JAK2	3717	ENSG00000096968,ENST00000381652;;;ENST00000381652		Leukemia, acute myeloid, somatic	601626		3	Jak2
9p24.1	9:4984390-5129948	JAK2, THCYT3	GRAF	Janus kinase 2 (a protein-tyrosine kinase)	147796	JAK2	3717	ENSG00000096968,ENST00000381652;;;ENST00000381652		Myelofibrosis, somatic	254450		3	Jak2
9p24.1	9:4984390-5129948	JAK2, THCYT3	LARP	Janus kinase 2 (a protein-tyrosine kinase)	147796	JAK2	3717	ENSG00000096968,ENST00000381652;;;ENST00000381652		Polycythemia vera, somatic	263300		3	Jak2
9p24.1	9:4984390-5129948	JAK2, THCYT3	HOX11L2	Janus kinase 2 (a protein-tyrosine kinase)	147796	JAK2	3717	ENSG00000096968,ENST00000381652;;;ENST00000381652		Thrombocythemia 3	614521	AD, SMu	3	Jak2
9p22-p21	9:14200001-33200000	LALL	KIAA0731	Lymphomatous acute lymphoblastic leukemia	247640	LALL	8009			Leukemia, acute lymphoblastic	247640	AR	2
9p21.3	9:20341669-20622499	MLLT3, AF9	RNX	Myeloid/lymphoid or mixed-lineage leukemia, translocated to, 3	159558	MLLT3	4300	ENSG00000171843,ENST00000380338;;;ENST00000380338	fuses with ALL1				Mllt3
9p21.2	9:27546546-27573866	C9orf72, FTDALS1, FTDALS, ALSFTD	FAM44B	Chromosome 9 open reading frame 72	614260	C9orf72	203228	ENSG00000147894,ENST00000380003;;;ENST00000380003		Frontotemporal dementia and/or amyotrophic lateral sclerosis 1	105550	AD	3	C9orf72
9p13.3	9:34379019-34397810	C9orf24, CBE1	C6DELpter	Chromosome 9 open reading frame 24	619502	SPMIP6	84688	ENSG00000164972,ENST00000297623;;;ENST00000297623					Spmip6
9p13.2	9:36833269-37034268	PAX5, BSAP, ALL3	BOD1	Paired box homeotic gene-5 (B-cell lineage specific activator protein)	167414	PAX5	5079	ENSG00000196092,ENST00000358127;;;ENST00000358127		{Leukemia, acute lymphoblastic, susceptibility to, 3}	615545		3	Pax5
9q21.11	9:65000001-69300000	DFNA51, C9DUPq21.11, DUP9q21.11	CLLS4	Deafness, autosomal dominant 51 (chromosome 9q21.11 duplication syndrome)	613558				259kb duplication involving TJP2 and FAM189A2	Deafness, autosomal dominant 51	613558	AD	4
9q21.12	9:70258978-70354873	SMC5, SMC5L1, KIAA0594, ATELS2	DEL6pter	Structural maintenance of chromosomes 5	609386	SMC5	23137	ENSG00000198887,ENST00000361138;;;ENST00000361138		Atelis syndrome 2	620185	AR	3	Smc5
9q21.13	9:71911639-71986058	C9orf85	CDYL	Chromosome 9 open reading frame 85	620761	C9orf85	138241	ENSG00000155621,ENST00000334731;;;ENST00000334731					1110059E24Rik
9q21.32	9:83938311-83956986	C9orf64	SCZD3	Chromosome 9 open reading frame 64	611342	QNG1	84267	ENSG00000165118,ENST00000376344;;;ENST00000376344					Qng1
9q31.1	9:104088263-104141419	CAPE	DEK	Chromosome-associated protein E	605576	SMC2	10592	ENSG00000136824,ENST00000374793;;;ENST00000374793					Smc2
9q31.2	9:105662457-105663124	TAL2	MRPS18B	T-cell acute lymphocytic leukemia-2	186855	TAL2	6887	ENSG00000186051,ENST00000334077;;;ENST00000334077	33kb from breakpoint in t(7;9)	Leukemia, T-cell acute lymphocytic, somatic	613065		3	Tal2
9q32	9:113386312-113401284	ALAD, ALADH, PBGS	C6orf15	Aminolevulinate, delta-, dehydratase	125270	ALAD	210	ENSG00000148218,ENST00000409155;;;ENST00000409155	linked to ABO; ORM-ALAD-AK-ABO	{Lead poisoning, susceptibility to}	612740	AR	3	Alad
9q32	9:113386312-113401284	ALAD, ALADH, PBGS	HSPA1A	Aminolevulinate, delta-, dehydratase	125270	ALAD	210	ENSG00000148218,ENST00000409155;;;ENST00000409155	linked to ABO; ORM-ALAD-AK-ABO	Porphyria, acute hepatic	612740	AR	3	Alad
9q33.3	9:125747373-125967377	PBX3	D6S231E	Pre-B-cell leukemia transcription factor-3	176312	PBX3	5090	ENSG00000167081,ENST00000373489;;;ENST00000373489					Pbx3
9q34.1	9:127500001-133100000	CLLS3	MRPS18-2	Leukemia, chronic lymphocytic, susceptibility to, 3	612557	CLLS3	100270642		associated with SNP -6531 upstream of DAPK1 promoter	{Leukemia, chronic lymphocytic, susceptibility to, 3}	612557		2
9q34.11	9:128683424-128696396	SET, MRD58	STG	SET gene	600960	SET	6418	ENSG00000119335,ENST00000322030;;;ENST00000322030	fused with CAIN in acute undifferentiated leukemia	Intellectual developmental disorder, autosomal dominant 58	618106	AD	3	Set
9q34.11	9:129827290-129835275	C9orf78, TLS1	G17	Chromosome 9 open reading frame 78	619569	C9orf78	51759	ENSG00000136819,ENST00000372447;;;ENST00000372447					BC005624
9q34.11	9:129887187-130053879	FNBP1, FBP17	HOX12	Formin-binding protein 17	606191	FNBP1	23048	ENSG00000187239,ENST00000446176;;;ENST00000446176	fused with MLL in chronic myeloid leukemia				Fnbp1
9q34.11	9:130444707-130501274	ASS1, ASS	PBX2	Argininosuccinate synthetase 1	603470	ASS1	445	ENSG00000130707,ENST00000352480;;;ENST00000352480	14 pseudogenes on 11 chromosomes, including X and Y and ASSP2 on 6p23-q12	Citrullinemia	215700	AR	3	Ass1
9q34.12	9:130713043-130887675	ABL1, CHDSKM	C6orf106	ABL protooncogene 1, nonreceptor tyrosine kinase	189980	ABL1	25	ENSG00000097007,ENST00000318560;;;ENST00000318560	fusion hybrid gene with BCR1 in CML	Congenital heart defects and skeletal malformations syndrome	617602	AD	3	Abl1
9q34.12	9:130713043-130887675	ABL1, CHDSKM	C6orf132	ABL protooncogene 1, nonreceptor tyrosine kinase	189980	ABL1	25	ENSG00000097007,ENST00000318560;;;ENST00000318560	fusion hybrid gene with BCR1 in CML	Leukemia, Philadelphia chromosome-positive, resistant to imatinib	608232	SMu	3	Abl1
9q34.13	9:131125586-131234663	NUP214, D9S46E, CAN, CAIN, IIAE9	MRPS10	Nucleoporin, 214kD	114350	NUP214	8021	ENSG00000126883,ENST00000359428;;;ENST00000359428	fused with DEK in AML; fused with ABL1 in T-ALL	{Encephalopathy, acute, infection-induced, susceptibility to, 9}	618426	AR	3	Nup214
9q34.13	9:131125586-131234663	NUP214, D9S46E, CAN, CAIN, IIAE9	DEL6q11q14	Nucleoporin, 214kD	114350	NUP214	8021	ENSG00000126883,ENST00000359428;;;ENST00000359428	fused with DEK in AML; fused with ABL1 in T-ALL	Leukemia, acute myeloid, somatic	601626		3	Nup214
9q34.13	9:131125586-131234663	NUP214, D9S46E, CAN, CAIN, IIAE9	SCZD5	Nucleoporin, 214kD	114350	NUP214	8021	ENSG00000126883,ENST00000359428;;;ENST00000359428	fused with DEK in AML; fused with ABL1 in T-ALL	Leukemia, T-cell acute lymphoblastic, somatic	613065		3	Nup214
10p14-p13	10:6600001-17300000	DGCR2, DGS2	DHS6S1	DiGeorge syndrome chromosome region-2	601362	DGS2	8026			DiGeorge syndrome/velocardiofacial syndrome complex-2	601362		2
10p12.31	10:21533756-21743630	AF10	NKAIN2	ALL1 fused gene from chromosome 10	602409	MLLT10	8028	ENSG00000078403,ENST00000307729;;;ENST00000307729	fuses with MLL and HEAB	Leukemia, acute myeloid	601626	AD, SMu	3	Mllt10
10q21	10:51100001-68800000	ALL1	C6orf192	Leukemia, acute lymphocytic, susceptibility to, 1	613065	ALL1	100310785		associated with rs10821936	{Leukemia, acute lymphocytic, susceptibility to, 1}	613065		2
10q22.1	10:70771238-70785377	C10orf27	MYB	chromosome 10 open reading frame 27	612640	TBATA	219793	ENSG00000166220,ENST00000456372;;;ENST00000456372					Tbata
10q22.3	10:75900001-80300000	SCZD11	lncCCLM	Schizophrenia susceptibility locus, chromosome 10q-related	608078	SCZD11	404686		between D10S1677 and D10S1753	{Schizophrenia}	181500	AD	2
10q23	10:80300001-95300000	DEL10q23, C10DELq23	PBCRA	Chromosome 10q22.3-q23.2 deletion syndrome	612242					Chromosome 10q22.3-q23.2 deletion syndrome	612242		4
10q23.1	10:84173801-84185294	C10orf99, CSBF, AP57	C6DELq11q14	Chromosome 10 open reading frame 99	617775	GPR15LG	387695	ENSG00000188373,ENST00000372126;;;ENST00000372126					Gpr15lg
10q24	10:95300001-104000000	SHFM3, SHSF3, DUP10q24, C10DUPq24	C6DELq25q25	Split-hand/foot malformation 3 (Chromosome 10q24 duplication syndrome)	246560				contiguous gene duplication syndrome	Split-hand/foot malformation 3, gene duplication syndrome	246560	AD	4
10q24.31	10:101131300-101137789	TLX1, HOX11, TCL3	MCDR1	T-cell leukemia, homeobox 1	186770	TLX1	3195	ENSG00000107807,ENST00000370196;;;ENST00000370196	t(7;10) or t(10;4) in T-ALL				Tlx1
10q24.32	10:102743948-102816262	C10orf26, OPAL1	TCBA	Chromosome 10 open reading frame 26	611129	WBP1L	54838	ENSG00000166272,ENST00000448841;;;ENST00000448841					Wbp1l
10q25.2	10:110567695-110606048	SMC3, CSPG6, HCAP, BAM, CDLS3	DEL6q24q25	Structural maintenance of chromosomes 3	606062	SMC3	9126	ENSG00000108055,ENST00000361804;;;ENST00000361804		Cornelia de Lange syndrome 3	610759	AD	3	Smc3
10q26	10:117300001-133797422	DEL10q26, C10q26DEL	C6orf120	Chromosome 10q26 deletion syndrome	609625					Chromosome 10q26 deletion syndrome	609625	AD	4
10q26.13	10:122930901-122954227	C10orf88, PAAT	C7orf31	Chromosome 10 open reading frame 88	620661	C10orf88	80007	ENSG00000119965,ENST00000481909;;;ENST00000481909					2310057M21Rik
10q26.2	10:126424997-126670693	C10orf90, FATS	HOXA9	Chromosome 10 open reading frame 90	617735	C10orf90	118611	ENSG00000154493,ENST00000488181;;;ENST00000488181					D7Ertd443e
11p15-p14	11:1-31000000	DEL11p15p14, C11DELp15p14	C7orf10	Chromosome 11p15-p14 deletion syndrome (homozygous)	606528				contiguous gene deletion syndrome	Chromosome 11p15-p14 deletion syndrome	606528	AR	4
11p15.5	11:494515-507242	RNH1, RNH, IIAE12	SRS2	Ribonuclease/angiogenin inhibitor 1	173320	RNH1	6050	ENSG00000023191,ENST00000354420;;;ENST00000354420		{Encephalopathy, acute, infection-induced, susceptibility to, 12}	620461	AR	3	Rnh1
11p15.5	11:2295628-2303140	C11orf21	HOX1G	Chromosome 11 open reading frame 21	611033	C11orf21	29125	ENSG00000110665,ENST00000381153;;;ENST00000381153
11p15.4	11:3675010-3797554	NUP98	GA3	Nucleoporin, 98kD	601021	NUP98	4928	ENSG00000110713,ENST00000324932;;;ENST00000324932	fused with HOXA9, NSD1, NSD3, PMX1, HOXC13, DDX10, TOP1, HOXD11 in myeloid leukemia				Nup98
11p15.4	11:7088998-7091148	RBMXL2, HNRNPGT, HNRPGT	TTIM1	RNA-binding motif protein, X chromosome, like 2	605444	RBMXL2	27288	ENSG00000170748,ENST00000306904;;;ENST00000306904					Rbmxl2
11p15.4	11:8224309-8268787	LMO1, RBTN1, RHOM1	ALL2	LIM domain only 1 (rhombotin 1)	186921	LMO1	4004	ENSG00000166407,ENST00000335790;;;ENST00000335790		Leukemia, T-cell acute lymphoblastic	186921		2	Lmo1
11p15.2	11:16738647-16758340	C11orf58	DEL7q11.23	Chromosome 11 open reading frame 58	619625	C11orf58	10944	ENSG00000110696,ENST00000228136;;;ENST00000228136					1110004F10Rik
11p14.1	11:30323104-30338223	C11orf46	DUP7q11.23	Chromosome 11 open reading frame 46	612295	ARL14EP	120534	ENSG00000152219,ENST00000282032;;;ENST00000282032					Arl14ep
11p13	11:31000001-36400000	DEL11p13, C11DELp13	WBS	Chromosome 11p13 deletion syndrome, distal	616902					Chromosome 11p13 deletion syndrome, distal	616902	AD	4
11p13	11:31000001-36400000	DEL11p13, C11DELp13, WAGR	C7DELq11.23	Wilms tumor, aniridia, genitourinary anomalies and impaired intellectual development syndrome (chromosome 11p13 deletion syndrome)	194072				deletion of WT1 and PAX6 genes	Wilms tumor, aniridia, genitourinary anomalies and impaired intellectual development syndrome	194072	AD, SMu	4
11p13	11:33376108-33674102	C11orf41, G2	C7DUPq11.23	Chromosome 11 open reading frame 41	612297	KIAA1549L	25758	ENSG00000110427,ENST00000658780;;;ENST00000658780					D430041D05Rik
11p13	11:33858576-33892076	LMO2, RBTNL1, RHOM2, TTG2	WMS	LIM domain only 2 (rhombotin-like 1)	180385	LMO2	4005	ENSG00000135363,ENST00000257818;;;ENST00000257818	3rd rhombotin gene not on 11	Leukemia, acute T-cell	180385		2	Lmo2
11p11	11:43400001-53400000	CLLS1	WS	Leukemia, chronic lymphocytic, susceptibility to, 1	609630	CLLS1	100188791			{Leukemia, chronic lymphocytic, susceptibility to, 1}	609630		2
11q12	11:55800001-63600000	SCA20, DUP11q12, C11DUPq12	DEL7q11	Spinocerebellar ataxia 20 (chromosome 11q12 duplication syndrome, 260kb)	608687				contiguous gene duplication syndrome	Spinocerebellar ataxia 20	608687	AD	4
11q13	11:63600001-77400000	OTDD, DEL11q13, C11DELq13	C7DELq11	Otodental dysplasia (chromosome 11q13 deletion syndrome)	166750				between rs9666584 and rs41408348	Otodental dysplasia chromosome deletion syndrome	166750	AD	4
11q13.2	11:66744769-66843516	C11orf80, HYDM4	ENPAT	Chromosome 11 open reading frame 80	616109	TOP6BL	79703	ENSG00000173715,ENST00000540737;;;ENST00000540737		Hydatidiform mole, recurrent, 4	618432	AR	3	Top6bl
11q13.2	11:67991100-68004097	UNC93B1, IIAE1	PGY1	unc-93 homolog B1, TLR signaling regulator	608204	UNC93B1	81622	ENSG00000110057,ENST00000227471;;;ENST00000227471		{Encephalopathy, acute, infection-induced (herpes-specific), susceptibility to, 1}	610551	AR	3	Unc93b1
11q13.2	11:68261338-68271973	C11orf24	NFTC	Chromosome 11 open reading frame 24	610880	C11orf24	53838	ENSG00000171067,ENST00000304271;;;ENST00000304271					1810055G02Rik
11q13.4	11:72002864-72080542	NUMA1	ATXPC	Nuclear mitotic apparatus protein-1	164009	NUMA1	4926	ENSG00000137497,ENST00000393695;;;ENST00000393695	fused with RARA in acute promyelocytic leukemia (APL)				Numa1
11q14-q21	11:77400001-97400000	SCZD2	C16DUPq36.3	Schizophrenia susceptibility locus, chromosome 11-related	603342	SCZD2	6378			{?Schizophrenia}	181500	AD	2
11q14.2	11:85957175-86069860	PICALM, CALM, CLTH, LAP	MDR1	Phosphatidylinositol-binding clathrin assembly protein	603025	PICALM	8301	ENSG00000073921,ENST00000393346;;;ENST00000393346	fuses with AF10 in t(10;11)	Leukemia, acute myeloid, somatic	601626		3	Picalm
11q21	11:93741672-93764749	C11orf54, PTOD012	MIRAGE	Chromosome 11 open reading frame 54	615810	C11orf54	28970	ENSG00000182919,ENST00000354421;;;ENST00000354421					4931406C07Rik
11q22.3	11:108223067-108369102	ATM, ATA, AT1	M7MLS1	ATM serine/threonine kinase	607585	ATM	472	ENSG00000149311,ENST00000675843;;;ENST00000675843		{Breast cancer, susceptibility to}	114480	AD, SMu	3	Atm
11q22.3	11:108223067-108369102	ATM, ATA, AT1	DUP7q36.3	ATM serine/threonine kinase	607585	ATM	472	ENSG00000149311,ENST00000675843;;;ENST00000675843		Ataxia-telangiectasia	208900	AR	3	Atm
11q22.3	11:108223067-108369102	ATM, ATA, AT1	IBD13	ATM serine/threonine kinase	607585	ATM	472	ENSG00000149311,ENST00000675843;;;ENST00000675843		Lymphoma, B-cell non-Hodgkin, somatic			3	Atm
11q22.3	11:108223067-108369102	ATM, ATA, AT1	M7MLS2	ATM serine/threonine kinase	607585	ATM	472	ENSG00000149311,ENST00000675843;;;ENST00000675843		Lymphoma, mantle cell, somatic			3	Atm
11q22.3	11:108223067-108369102	ATM, ATA, AT1	SCA49	ATM serine/threonine kinase	607585	ATM	472	ENSG00000149311,ENST00000675843;;;ENST00000675843		T-cell prolymphocytic leukemia, somatic			3	Atm
11q23	11:110600001-121300000	TSG11	WBSCR26	Tumor suppressor gene on chromosome 11	603040	TSG11	50970			{Nonsmall cell lung cancer}	603040		2
11q23.1	11:112248153-112260860	C11orf34, PLET1	WBSCR27	Chromosome 11 open reading frame 34	611904	PLET1	349633	ENSG00000188771,ENST00000338832;;;ENST00000338832					Plet1
11q23.2	11:114059711-114256770	ZBTB16, ZNF145, PLZF	WBSCR28	Zinc finger- and BTB domain-containing protein 16 (promyelocytic leukemia zinc finger)	176797	ZBTB16	7704	ENSG00000109906,ENST00000335953;;;ENST00000335953	fused with RARA in APL of t(11;17) type	Leukemia, acute promyelocytic, PL2F/RARA type			3	Zbtb16
			ABCB1
			SAMD9
			SAMD9L
Phenotype Mapping Key			SCZD16
1 - The disorder is placed on the map due to its association with a gene, but the underlying defect is not known.			BLACE
2 - The disorder was placed on the map by statistical methods.			C7orf13
3 - The molecular basis of the disorder is known.			SCZD6
4 - A contiguous gene duplication or deletion syndrome in which multiple genes are involved.			SCLL
			STAR
			C8DELq12q21
Inheritance Abbreviations			C8DELq13
?AD	?Autosomal dominant		C8DELq21.11
?XLR	?X-linked recessive		NBS1
AD	Autosomal dominant		C8DUPq22.1
AR	Autosomal recessive		DEL8q22.1
PD	Pseudoautosomal dominant		C8DELq22.1
PR	Pseudoautosomal recessive		MOST1
DD	Digenic dominant		C9DELp
DR	Digenic recessive		C9DELp24.3
ICB	Inherited chromosomal imbalance		THCYT3
IC	Isolated cases		SRXY4
Mi	Mitochondrial		AF9
Mu	Multifactorial		FTDALS1
SMo	Somatic mosaicism		CBE1
SMu	Somatic mutation		BSAP
XL	X-linked		C9DUPq21.11
XLD	X-linked dominant		SMC5L1
XLR	X-linked recessive		DEL8q12q21
YL	Y-linked		DEL8q13
			DEL8q21.11
			NBN
			DUP8q22.1
This search returned 395 entries which exceeded the maximum of 200 so the results were truncated			NMLFS
You can register for MIMmatch ( https://omim.org/mimmatch/ ) to raise this limit to 1,000			BAALC
You can register for downloads ( https://omim.org/downloads ) and/or the API ( https://omim.org/api ) for more search/download options			C8orf17
			DEL9p
			DEL9p24.3
			JAK2
			LALL
			FTDALS
			ALSFTD
			ALL3
			DUP9q21.11
			KIAA0594
			ATELS2
			ALADH
			MLLT3
			C9orf72
			C9orf24
			PAX5
			DFNA51
			SMC5
			C9orf85
			C9orf64
			CAPE
			TAL2
			ALAD
			PBX3
			CLLS3
			PBGS
			MRD58
			TLS1
			FBP17
			ASS
			CHDSKM
			D9S46E
			DGS2
			CAN
			CAIN
			IIAE9
			SET
			C9orf78
			FNBP1
			ASS1
			ABL1
			NUP214
			DGCR2
			AF10
			ALL1
			C10orf27
			SCZD11
			DEL10q23
			C10orf99
			SHFM3
			TLX1
			C10orf26
			SMC3
			DEL10q26
			C10orf88
			C10DUPq24
			CDLS3
			HNRNPGT
			BAM
			C10orf90
			DEL11p15p14
			RNH1
			C11orf21
			AP57
			DUP10q24
			TCL3
			IIAE12
			HCAP
			C10DELq23
			CSBF
			SHSF3
			HOX11
			OPAL1
			CSPG6
			C10q26DEL
			PAAT
			FATS
			C11DELp15p14
			RNH
			NUP98
			RBMXL2
			LMO1
			C11orf58
			HNRPGT
			RHOM1
			RBTN1
			C11DELp13
			G2
			RBTNL1
			C11DUPq12
			C11DELq13
			WAGR
			C11orf46
			DEL11p13
			RHOM2
			TTG2
			DUP11q12
			DEL11q13
			HYDM4
			IIAE1
			CALM
			PTOD012
			ATA
			CLTH
			LMO2
			CLLS1
			SCA20
			OTDD
			C11orf80
			UNC93B1
			C11orf24
			NUMA1
			SCZD2
			PICALM
			C11orf54
			ATM
			TSG11
			C11orf34
			ZBTB16
			LAP
			PLET1
			ZNF145
			AT1
			PLZF

## Sheet: Drugbank数据库130
Drugbank data
Target	Gene Name
L-asparagine	SERPINA7
Cytochrome P450 2B6	CYP2B6
Cytochrome P450 2C9	CYP2C9
Cytochrome P450 3A4	CYP3A4
Cytochrome P450 2C19	CYP2C19
Cytochrome P450 2A6	CYP2A6
Cytochrome P450 2C18	CYP2C18
Cytochrome P450 2C8	CYP2C8
Cytochrome P450 3A5	CYP3A5
Nuclear receptor subfamily 1 group I member 2	NR1I2
Tyrosine-protein kinase ABL1	ABL1
Tyrosine-protein kinase ABL2	ABL2
Proto-oncogene tyrosine-protein kinase Src	SRC
Tyrosine-protein kinase Fyn	FYN
Tyrosine-protein kinase Lck	LCK
Tyrosine-protein kinase Yes	YES1
Mast/stem cell growth factor receptor Kit	KIT
Platelet-derived growth factor receptor beta	PDGFRB
Ephrin type-A receptor 2	EPHA2
Signal transducer and activator of transcription 5B	STAT5B
ATP-dependent translocase ABCB1	ABCB1
Broad substrate specificity ATP-binding cassette transporter ABCG2	ABCG2
Cytochrome P450 1A1	CYP1A1
Cytochrome P450 1A2	CYP1A2
Cytochrome P450 1B1	CYP1B1
Flavin-containing monooxygenase 3enzyme	FMO3
Tyrosine-protein kinase BTK	BTK
Nuclear receptor subfamily 4 group A member 3	NR4A3
Breakpoint cluster region protein	BCR
Tyrosine-protein kinase CSK	CSK
Ephrin type-A receptor 5	EPHA5
Ephrin type-B receptor 4	EPHB4
Tyrosine-protein kinase Fgr	FGR
Tyrosine-protein kinase FRK	FRK
Heat shock cognate 71 kDa protein	HSPA8
Tyrosine-protein kinase Lyn	LYN
Mitogen-activated protein kinase kinase kinase 20	MAP3K20
Mitogen-activated protein kinase 14	MAPK14
Amidophosphoribosyltransferase	PPAT
NADPH--cytochrome P450 reductase	POR
ATP-dependent translocase ABCB1	ABCB1
Multidrug resistance-associated protein 1	ABCC1
ATP-binding cassette sub-family C member 6	ABCC6
ATP-binding cassette sub-family C member 10	ABCC10
DNA topoisomerase 2-alpha	TOP2A
DNA topoisomerase 2-beta	TOP2B
Aldo-keto reductase family 1 member B1	AKR1B1
Carbonyl reductase [NADPH] 1	CBR1
Carbonyl reductase [NADPH] 3	CBR3
Cytochrome P450 2D6	CYP2D6
ATP-binding cassette sub-family C member 3	ABCC3
Broad substrate specificity ATP-binding cassette transporter ABCG2	ABCG2
Bile salt export pump	ABCB11
Solute carrier family 22 member 16	SLC22A16
Mitochondrial potassium channel ATP-binding subunit	ABCB8
Aldo-keto reductase family 1 member A1	AKR1A1
Aldo-keto reductase family 1 member C3	AKR1C3
NAD(P)H dehydrogenase [quinone] 1	NQO1
Xanthine dehydrogenase/oxidase	XDH
Nitric oxide synthase 3	NOS3
Nitric oxide synthase, inducible	NOS2
Nitric oxide synthase 1	NOS1
NADH dehydrogenase [ubiquinone] iron-sulfur protein 2, mitochondrial	NDUFS2
NADH dehydrogenase [ubiquinone] iron-sulfur protein 3, mitochondrial	NDUFS3
NADH dehydrogenase [ubiquinone] iron-sulfur protein 7, mitochondrial	NDUFS7
RalA-binding protein 1	RALBP1
ATP-binding cassette sub-family C member 2	ABCC2
Albumin	ALB
Nucleolar and coiled-body phosphoprotein 1	NOLC1
DNA topoisomerase 1	TOP1
Aldo-keto reductase family 1 member B10	AKR1B10
Aldo-keto reductase family 1 member C4	AKR1C4
Telomerase reverse transcriptase	TERT
Cytochrome P450 2E1	CYP2E1
UDP-glucuronosyltransferase 1A1	UGT1A1
Glutathione S-transferase theta-1	GSTT1
Glutathione S-transferase P	GSTP1
Prostaglandin G/H synthase 2	PTGS2
Prostaglandin G/H synthase 1	PTGS1
Thiopurine S-methyltransferase	TPMT
Hypoxanthine-guanine phosphoribosyltransferase	HPRT1
Organic anion transporter 3	SLC22A8
ATP-binding cassette sub-family C member 4	ABCC4
ATP-binding cassette sub-family C member 5	ABCC5
Sodium/nucleoside cotransporter 2	SLC28A2
Solute carrier family 28 member 3	SLC28A3
Equilibrative nucleoside transporter 1	SLC29A1
Equilibrative nucleoside transporter 2	SLC29A2
Aldehyde oxidase	AOX1
Inosine-5'-monophosphate dehydrogenase	IMPDH1
	IMPDH2
Dihydrofolate reductase	DHFR
Methylenetetrahydrofolate reductase (NADPH)	MTHFR
Solute carrier family 22 member 6	SLC22A6
Solute carrier organic anion transporter family member 1A2	SLCO1A2
Monocarboxylate transporter 1	SLC16A1
ATP-binding cassette sub-family C member 11	ABCC11
Solute carrier organic anion transporter family member 1C1	SLCO1C1
Solute carrier organic anion transporter family member 1B3	SLCO1B3
Solute carrier family 22 member 11	SLC22A11
Solute carrier organic anion transporter family member 3A1	SLCO3A1
Solute carrier family 22 member 7	SLC22A7
Solute carrier organic anion transporter family member 1B1	SLCO1B1
6-phosphogluconate dehydrogenase, decarboxylating	PGD
Proton-coupled folate transporter	SLC46A1
Folylpolyglutamate synthase, mitochondrial	FPGS
Gamma-glutamyl hydrolase	GGH
Thymidylate synthase	TYMS
Bifunctional purine biosynthesis protein ATIC	ATIC
Solute carrier organic anion transporter family member 4C1	SLCO4C1
Reduced folate transporter	SLC19A1
Folate receptor alpha	FOLR1
Folate receptor beta	FOLR2
Solute carrier family 15 member 1	SLC15A1
Proton-coupled amino acid transporter 1	SLC36A1
Carboxypeptidase G2	cpg2
Angiopoietin-1 receptor	TEK
Proto-oncogene tyrosine-protein kinase receptor Ret	RET
Receptor-type tyrosine-protein kinase FLT3	FLT3
Fibroblast growth factor receptor 1	FGFR1
Fibroblast growth factor receptor 2	FGFR2
Fibroblast growth factor receptor 3	FGFR3
Fibroblast growth factor receptor 4	FGFR4
Vascular endothelial growth factor receptor 2	KDR
Platelet-derived growth factor receptor alpha	PDGFRA
Granulocyte-macrophage colony-stimulating factor receptor subunit alpha	CSF2RA
Bone marrow proteoglycan	PRG2
Interleukin-3 receptor subunit alpha	IL3RA
Cytokine receptor common subunit beta	CSF2RB
Syndecan-2	SDC2
